# Supplementary material for: N-(4-Bromo­phen­yl)urea
Source: Acta Crystallogr Sect E Struct Rep Online. 2010 Oct 20;66(Pt 11):o2879. doi: 10.1107/S1600536810041735 (PMC3009331; doi:10.1107/S1600536810041735)
Supplement: Supplementary file 1 [file e-66-o2879-sup1.cif]

##############################################################################
###                                                                        ###
###        Electronic paper (Acta Crystallographica Section E)             ###
###                                                                        ###
##############################################################################
#                                                                            #
# This CIF contains the data in a paper accepted for publication in Acta     #
# Crystallographica Section E. It conforms to the requirements of Notes      #
# for Authors for Section E, and has been peer reviewed under the auspices   #
# of the IUCr Commission on Journals.                                        #
#                                                                            #
# Full details of the Crystallographic Information File format               #
# are given in the paper "The Crystallographic Information File (CIF):       #
# a New Standard Archive File for Crystallography" by S. R. Hall, F. H.      #
# Allen and I. D. Brown [Acta Cryst. (1991), A47, 655-685].                  #
#                                                                            #
# The current version of the core CIF dictionary is obtainable from          #
# ftp://ftp.iucr.org/pub/cif_core.dic. The current version number is 2.4.    #
#                                                                            #
# Software is freely available for graphical display of the structure(s) in  #
# this CIF.  For information consult the CIF home page http://www.iucr.org/  #
# cif/home.html                                                              #
#                                                                            #
# This file may be used for bona fide research purposes within the           #
# scientific community so long as proper attribution is given to the journal # 
# article from which it was obtained.                                        #
#                                                                            #
##############################################################################
                                             
data_I
_audit_creation_method     SHELXL-97
_chemical_name_systematic
;
<i>N</i>-(4-Bromophenyl)urea
;
_chemical_formula_moiety     'C7 H7 Br N2 O'
_chemical_formula_sum     'C7 H7 Br N2 O'
_chemical_formula_iupac     'C7 H7 Br N2 O'
_chemical_formula_weight     215.06
_symmetry_cell_setting     monoclinic
_symmetry_space_group_name_H-M     'P 21'
_symmetry_space_group_name_Hall     'P 2yb'
loop_
    _symmetry_equiv_pos_as_xyz
    'x, y, z'
    '-x, y+1/2, -z'
_cell_length_a     4.6033(2)
_cell_length_b     5.3915(2)
_cell_length_c     15.9444(8)
_cell_angle_alpha     90.00
_cell_angle_beta     97.994(3)
_cell_angle_gamma     90.00
_cell_volume     391.87(3)
_cell_formula_units_Z     2
_cell_measurement_reflns_used     4819
_cell_measurement_theta_min     1.00
_cell_measurement_theta_max     27.48
_cell_measurement_temperature     150(2)
_exptl_crystal_description     bar
_exptl_crystal_colour     colourless
_exptl_crystal_size_max     0.40
_exptl_crystal_size_mid     0.20
_exptl_crystal_size_min     0.20
_exptl_crystal_density_diffrn     1.823
_exptl_crystal_density_meas     ?
_exptl_crystal_density_method     'not measured'
_exptl_crystal_F_000     212
loop_
    _exptl_crystal_face_index_h
    _exptl_crystal_face_index_k
    _exptl_crystal_face_index_l
    _exptl_crystal_face_perp_dist
    0 0 1 0.060
    0 0 -1 0.100
    14 1 -7 0.081
    -2 0 1 0.100
    0 -1 0 0.197
    0 1 0 0.242
    -2 -5 1 0.192
    -1 0 5 0.083
_exptl_absorpt_coefficient_mu     5.184
_exptl_absorpt_correction_type     gaussian
_exptl_absorpt_process_details
;
(Coppens, 1970)
;
_exptl_absorpt_correction_T_min     0.247
_exptl_absorpt_correction_T_max     0.475
_diffrn_ambient_temperature     150(2)
_diffrn_radiation_type     MoK\a
_diffrn_radiation_wavelength     0.71073
_diffrn_radiation_source     'fine-focus sealed tube'
_diffrn_radiation_monochromator     'horizontally mounted graphite crystal'
_diffrn_measurement_device_type     'Nonius KappaCCD'
_diffrn_measurement_method     '\w and \f scans to fill the Ewald sphere'
_diffrn_detector_area_resol_mean     9.091
_diffrn_reflns_number     5026
_diffrn_reflns_av_R_equivalents     0.0365
_diffrn_reflns_av_sigmaI/netI     0.0304
_diffrn_reflns_theta_min     2.58
_diffrn_reflns_theta_max     27.45
_diffrn_reflns_theta_full     27.45
_diffrn_measured_fraction_theta_max     0.999
_diffrn_measured_fraction_theta_full     0.999
_diffrn_reflns_limit_h_min     -5
_diffrn_reflns_limit_h_max     5
_diffrn_reflns_limit_k_min     -6
_diffrn_reflns_limit_k_max     6
_diffrn_reflns_limit_l_min     -20
_diffrn_reflns_limit_l_max     20
_diffrn_standards_number     0
_refine_special_details
;
Refinement of <i>F</i>^2^ against all diffractions. The weighted <i>R</i>-factor
<i>wR</i> and goodness of fit <i>S</i> are based on <i>F</i>^2^, conventional
<i>R</i>-factors <i>R</i> are based on <i>F</i>, with <i>F</i> set to zero for
negative <i>F</i>^2^. The threshold expression of <i>F</i>^2^ >
2\s(<i>F</i>^2^) is used only for calculating <i>R</i>-factors(gt) <i>etc</i>.
and is not relevant to the choice of reflections for refinement.
<i>R</i>-factors based on <i>F</i>^2^ are statistically about twice as large
as those based on <i>F</i>, and <i>R</i>- factors based on all data will be
even larger.
;
_reflns_number_total     1771
_reflns_number_gt     1704
_reflns_threshold_expression     I>2\s(I)
_refine_ls_structure_factor_coef     Fsqd
_refine_ls_matrix_type     full
_refine_ls_R_factor_all     0.0250
_refine_ls_R_factor_gt     0.0234
_refine_ls_wR_factor_gt     0.0555
_refine_ls_wR_factor_ref     0.0562
_refine_ls_goodness_of_fit_ref     1.053
_refine_ls_restrained_S_all     1.053
_refine_ls_number_reflns     1771
_refine_ls_number_parameters     103
_refine_ls_number_restraints     1
_refine_ls_hydrogen_treatment     constr
_refine_ls_weighting_scheme     calc
_refine_ls_weighting_details
         'calc w=1/[\s^2^(Fo^2^)+(0.0282P)^2^+0.0852P] where P=(Fo^2^+2Fc^2^)/3'
_atom_sites_solution_hydrogens     difmap
_atom_sites_solution_primary     direct
_atom_sites_solution_secondary     difmap
_refine_ls_shift/su_max     0.001
_refine_ls_shift/su_mean     0.000
_refine_diff_density_max     0.303
_refine_diff_density_min     -0.304
_refine_ls_extinction_method     none
_refine_ls_extinction_coef     ?
_refine_ls_abs_structure_details     'Flack (1983), 792 Friedel pairs'
_refine_ls_abs_structure_Flack     -0.010(11)
loop_
    _atom_type_symbol
    _atom_type_description
    _atom_type_scat_dispersion_real
    _atom_type_scat_dispersion_imag
    _atom_type_scat_source
    'C' 'C' 0.0033 0.0016
                         'International Tables Vol C Tables 4.2.6.8 and 6.1.1.4'
    'H' 'H' 0.0000 0.0000
                         'International Tables Vol C Tables 4.2.6.8 and 6.1.1.4'
    'N' 'N' 0.0061 0.0033
                         'International Tables Vol C Tables 4.2.6.8 and 6.1.1.4'
    'O' 'O' 0.0106 0.0060
                         'International Tables Vol C Tables 4.2.6.8 and 6.1.1.4'
    'Br' 'Br' -0.2901 2.4595
                         'International Tables Vol C Tables 4.2.6.8 and 6.1.1.4'
_computing_data_collection     'COLLECT (Nonius, 2000)'
_computing_cell_refinement     'HKL Scalepack (Otwinowski & Minor, 1997)'
_computing_data_reduction
                            'HKL Denzo and Scalepack (Otwinowski & Minor, 1997)'
_computing_structure_solution     'SIR97 (Altomare <i>et al.</i>, 1999)'
_computing_structure_refinement     'SHELXL97 (Sheldrick, 2008)'
_computing_molecular_graphics     'PLATON (Spek, 2009)'
_computing_publication_material     'PLATON (Spek, 2009)'
loop_
    _atom_site_type_symbol
    _atom_site_label
    _atom_site_fract_x
    _atom_site_fract_y
    _atom_site_fract_z
    _atom_site_U_iso_or_equiv
    _atom_site_adp_type
    _atom_site_calc_flag
    _atom_site_refinement_flags
    _atom_site_occupancy
    _atom_site_disorder_assembly
    _atom_site_disorder_group
    Br Br1 0.54956(5) 1.31775(8) 0.426555(13) 0.03508(9) Uani d . 1 . .
    O O1 0.4501(4) 0.5276(3) 0.08842(11) 0.0251(4) Uani d . 1 . .
    N N1 0.9049(5) 0.6438(4) 0.15212(14) 0.0268(4) Uani d . 1 . .
    H H1N 1.1016 0.6285 0.1545 0.039(9) Uiso d R 1 . .
    N N2 0.8539(5) 0.3758(4) 0.03989(15) 0.0288(6) Uani d . 1 . .
    H H2N 0.7282 0.3042 -0.0015 0.042(8) Uiso d R 1 . .
    H H3N 1.0526 0.3368 0.0491 0.046(8) Uiso d R 1 . .
    C C1 0.8105(5) 0.7986(7) 0.21549(13) 0.0240(5) Uani d . 1 . .
    C C2 0.5960(6) 0.9794(5) 0.19521(16) 0.0291(6) Uani d . 1 . .
    H H2 0.5049 0.9971 0.1397 0.035 Uiso calc R 1 . .
    C C3 0.5192(7) 1.1329(5) 0.25844(16) 0.0313(6) Uani d . 1 . .
    H H3 0.3768 1.2546 0.2454 0.038 Uiso calc R 1 . .
    C C4 0.6548(6) 1.1045(5) 0.34067(16) 0.0267(5) Uani d . 1 . .
    C C5 0.8670(6) 0.9267(5) 0.36161(17) 0.0316(6) Uani d . 1 . .
    H H5 0.9570 0.9095 0.4172 0.038 Uiso calc R 1 . .
    C C6 0.9445(6) 0.7738(5) 0.29848(16) 0.0329(7) Uani d . 1 . .
    H H6 1.0880 0.6532 0.3119 0.039 Uiso calc R 1 . .
    C C7 0.7229(6) 0.5154(4) 0.09379(15) 0.0219(5) Uani d . 1 . .
loop_
    _atom_site_aniso_label
    _atom_site_aniso_U_11
    _atom_site_aniso_U_22
    _atom_site_aniso_U_33
    _atom_site_aniso_U_12
    _atom_site_aniso_U_13
    _atom_site_aniso_U_23
    Br1 0.04673(17) 0.03249(14) 0.02688(12) 0.00234(17) 0.00808(9) -0.00465(14)
    O1 0.0148(9) 0.0297(10) 0.0307(9) 0.0013(7) 0.0031(7) -0.0010(7)
    N1 0.0152(11) 0.0337(11) 0.0315(11) 0.0002(8) 0.0035(8) -0.0076(9)
    N2 0.0182(10) 0.0353(16) 0.0335(11) -0.0008(9) 0.0057(9) -0.0104(9)
    C1 0.0215(11) 0.0243(13) 0.0269(10) -0.0023(14) 0.0063(8) -0.0016(13)
    C2 0.0344(15) 0.0267(13) 0.0253(12) 0.0053(11) 0.0013(10) 0.0022(10)
    C3 0.0391(16) 0.0250(12) 0.0299(13) 0.0075(12) 0.0051(12) 0.0010(11)
    C4 0.0304(14) 0.0250(12) 0.0263(12) -0.0044(11) 0.0092(11) -0.0033(10)
    C5 0.0319(15) 0.0357(12) 0.0256(12) 0.0017(12) -0.0018(11) 0.0001(10)
    C6 0.0268(13) 0.037(2) 0.0330(12) 0.0058(12) -0.0016(10) -0.0023(11)
    C7 0.0189(12) 0.0221(11) 0.0246(11) 0.0009(9) 0.0025(9) 0.0012(9)
_geom_special_details
;
All e.s.d.'s (except the e.s.d. in the dihedral angle between two least-squares
planes) are estimated using the full covariance matrix. The cell e.s.d.'s are
taken into account individually in the estimation of e.s.d.'s in distances,
angles and torsion angles; correlations between e.s.d.'s in cell parameters
are only used when they are defined by crystal symmetry. An approximate
(isotropic) treatment of cell e.s.d.'s is used for estimating e.s.d.'s
involving least-squares planes.
;
loop_
    _geom_bond_atom_site_label_1
    _geom_bond_atom_site_label_2
    _geom_bond_site_symmetry_2
    _geom_bond_distance
    _geom_bond_publ_flag
    Br1 C4 . 1.901(2) ?
    O1 C7 . 1.249(3) ?
    N1 C7 . 1.353(3) ?
    N1 C1 . 1.424(4) ?
    N1 H1N . 0.9044 ?
    N2 C7 . 1.346(3) ?
    N2 H2N . 0.9014 ?
    N2 H3N . 0.9301 ?
    C1 C6 . 1.386(3) ?
    C1 C2 . 1.393(4) ?
    C2 C3 . 1.388(4) ?
    C2 H2 . 0.9300 ?
    C3 C4 . 1.380(4) ?
    C3 H3 . 0.9300 ?
    C4 C5 . 1.376(4) ?
    C5 C6 . 1.386(4) ?
    C5 H5 . 0.9300 ?
    C6 H6 . 0.9300 ?
loop_
    _geom_angle_atom_site_label_1
    _geom_angle_atom_site_label_2
    _geom_angle_atom_site_label_3
    _geom_angle_site_symmetry_1
    _geom_angle_site_symmetry_3
    _geom_angle
    _geom_angle_publ_flag
    C7 N1 C1 . . 124.5(2) ?
    C7 N1 H1N . . 120.2 ?
    C1 N1 H1N . . 115.2 ?
    C7 N2 H2N . . 114.1 ?
    C7 N2 H3N . . 122.9 ?
    H2N N2 H3N . . 122.4 ?
    C6 C1 C2 . . 119.7(3) ?
    C6 C1 N1 . . 118.8(3) ?
    C2 C1 N1 . . 121.4(2) ?
    C3 C2 C1 . . 119.5(2) ?
    C3 C2 H2 . . 120.2 ?
    C1 C2 H2 . . 120.2 ?
    C4 C3 C2 . . 119.8(2) ?
    C4 C3 H3 . . 120.1 ?
    C2 C3 H3 . . 120.1 ?
    C5 C4 C3 . . 121.3(2) ?
    C5 C4 Br1 . . 119.3(2) ?
    C3 C4 Br1 . . 119.37(19) ?
    C4 C5 C6 . . 118.9(2) ?
    C4 C5 H5 . . 120.5 ?
    C6 C5 H5 . . 120.5 ?
    C5 C6 C1 . . 120.7(3) ?
    C5 C6 H6 . . 119.7 ?
    C1 C6 H6 . . 119.7 ?
    O1 C7 N2 . . 121.4(2) ?
    O1 C7 N1 . . 122.8(2) ?
    N2 C7 N1 . . 115.8(2) ?
loop_
    _geom_torsion_atom_site_label_1
    _geom_torsion_atom_site_label_2
    _geom_torsion_atom_site_label_3
    _geom_torsion_atom_site_label_4
    _geom_torsion_site_symmetry_1
    _geom_torsion_site_symmetry_2
    _geom_torsion_site_symmetry_3
    _geom_torsion_site_symmetry_4
    _geom_torsion
    _geom_torsion_publ_flag
    C7 N1 C1 C6 . . . . 132.2(3) ?
    C7 N1 C1 C2 . . . . -50.3(4) ?
    C6 C1 C2 C3 . . . . 0.1(4) ?
    N1 C1 C2 C3 . . . . -177.4(3) ?
    C1 C2 C3 C4 . . . . -0.3(4) ?
    C2 C3 C4 C5 . . . . 0.3(4) ?
    C2 C3 C4 Br1 . . . . 179.5(2) ?
    C3 C4 C5 C6 . . . . -0.1(4) ?
    Br1 C4 C5 C6 . . . . -179.3(2) ?
    C4 C5 C6 C1 . . . . -0.1(4) ?
    C2 C1 C6 C5 . . . . 0.1(4) ?
    N1 C1 C6 C5 . . . . 177.6(3) ?
    C1 N1 C7 O1 . . . . 2.4(4) ?
    C1 N1 C7 N2 . . . . -179.0(3) ?
loop_
    _geom_hbond_atom_site_label_D
    _geom_hbond_atom_site_label_H
    _geom_hbond_atom_site_label_A
    _geom_hbond_site_symmetry_D
    _geom_hbond_site_symmetry_H
    _geom_hbond_site_symmetry_A
    _geom_hbond_distance_DH
    _geom_hbond_distance_HA
    _geom_hbond_distance_DA
    _geom_hbond_angle_DHA
    _geom_hbond_publ_flag
    N1 H1N O1 . . 1_655 0.90 2.11 2.904(3) 146 yes
    N2 H2N O1 . . 2_645 0.90 2.12 2.979(3) 158 yes
    N2 H3N O1 . . 1_655 0.93 2.12 2.865(3) 137 yes
data_global
_journal_date_recd_electronic     2010-10-07
_journal_date_accepted     2010-10-15
_journal_name_full     'Acta Crystallographica, Section E'
_journal_year     2010
_journal_volume     66
_journal_issue     11
_journal_page_first     o2879
_journal_page_last     o2879
_journal_paper_category     QO
_journal_coeditor_code     SU2219
_publ_contact_author_name     'Petr Stepnicka'
_publ_contact_author_address
;
Department of Inorganic Chemistry, Faculty of Science,
Charles University in Prague; Hlavova 2030, 12840 Prague 2,
Czech Republic
;
_publ_contact_author_email     'stepnic@natur.cuni.cz'
_publ_contact_author_fax     '+420 221 951 253'
_publ_contact_author_phone     '+420 221 951 260'
_publ_section_title
;
<i>N</i>-(4-Bromophenyl)urea
;
loop_
    _publ_author_name
    _publ_author_footnote
    _publ_author_address
    '\<St\<epni\<cka, Petr' .
;
Department of Inorganic Chemistry, Faculty of Science,
Charles University in Prague; Hlavova 2030, 12840 Prague 2,
Czech Republic
;
    'C\'isa\<rov\'a, Ivana' .
;
Department of Inorganic Chemistry, Faculty of Science,
Charles University in Prague; Hlavova 2030, 12840 Prague 2,
Czech Republic
;
_publ_section_synopsis     .
