# Supplementary material for: N-(4-Bromo­phen­yl)urea
Source: Acta Crystallogr Sect E Struct Rep Online. 2010 Oct 20;66(Pt 11):o2879. doi: 10.1107/S1600536810041735 (PMC3009331; doi:10.1107/S1600536810041735)
Supplement: Supplementary file 2 [file e-66-o2879-Isup2.hkl]

# 
# h,k,l, Fc-squared, Fo-squared, sigma(Fo-squared) and status flag 
# 
data_I
_shelx_title ' ps336c, P21, 150 K' 
_shelx_refln_list_code          4 
_shelx_F_calc_maximum       90.23 
_exptl_crystal_F_000       212.00 
_reflns_d_resolution_high  0.7708 
 
loop_ 
 _symmetry_equiv_pos_as_xyz 
 'x, y, z' 
 '-x, y+1/2, -z' 
 
_cell_length_a     4.6033 
_cell_length_b     5.3915 
_cell_length_c    15.9444 
_cell_angle_alpha  90.000 
_cell_angle_beta   97.994 
_cell_angle_gamma  90.000 
 
_shelx_F_squared_multiplier     1.000 
 
loop_ 
 _refln_index_h 
 _refln_index_k 
 _refln_index_l 
 _refln_F_squared_calc 
 _refln_F_squared_meas 
 _refln_F_squared_sigma 
 _refln_observed_status 
   0  -6   0      402.37      426.34     16.50 o 
   1  -6   0      235.16      248.55      8.01 o 
   2  -6   0      121.06      120.16      7.83 o 
   3  -6   0       32.07       32.46      3.17 o 
   1  -5   0       64.02       62.18      2.07 o 
   2  -5   0      150.13      170.67      7.66 o 
   3  -5   0       53.15       50.95      5.23 o 
   4  -5   0       22.40       26.84      5.45 o 
   0  -4   0     1165.42     1196.77     34.75 o 
   1  -4   0      901.60      945.97     24.77 o 
   2  -4   0      298.51      310.98      6.95 o 
   3  -4   0       93.85       99.01      4.02 o 
   4  -4   0       69.40       81.28      5.88 o 
   1  -3   0      121.81      125.10      3.06 o 
   2  -3   0      258.50      251.12      5.83 o 
   3  -3   0      697.46      735.49     19.27 o 
   4  -3   0      253.77      255.77     16.68 o 
   5  -3   0       64.71       61.52      6.16 o 
   0  -2   0     1522.40     1555.16     35.97 o 
   1  -2   0      346.50      321.21     10.18 o 
   2  -2   0      572.83      554.09     15.60 o 
   3  -2   0      347.54      359.82      8.01 o 
   4  -2   0       17.15       18.90      3.24 o 
   5  -2   0       20.50       18.22      3.87 o 
   1  -1   0       91.28      102.25      4.90 o 
   2  -1   0     1365.86     1448.89     36.01 o 
   3  -1   0      383.58      385.40      6.76 o 
   4  -1   0      396.16      419.77     17.19 o 
   5  -1   0       67.55       72.64      6.36 o 
   1   0   0     3231.85     3207.72     59.72 o 
   2   0   0     2182.41     2190.09     32.50 o 
   3   0   0      830.27      866.20     13.71 o 
   4   0   0        1.76        5.09      2.97 o 
   5   0   0       14.09       12.83      4.63 o 
   1   1   0       75.98       85.27      4.13 o 
   2   1   0     1192.17     1246.76     20.11 o 
   3   1   0      294.64      277.93      5.82 o 
   4   1   0      328.65      330.67     15.50 o 
   5   1   0       66.08       61.11      5.52 o 
   0   2   0     1649.39     1593.28     32.26 o 
   1   2   0      439.60      426.55      9.05 o 
   2   2   0      523.32      504.55     10.19 o 
   3   2   0      371.65      383.99     12.90 o 
   4   2   0       12.89       10.13      2.75 o 
   5   2   0       19.44       17.32      3.88 o 
   1   3   0      145.13      142.53      3.03 o 
   2   3   0      270.61      258.14      7.53 o 
   3   3   0      734.65      764.66     33.27 o 
   4   3   0      268.79      281.04      7.46 o 
   5   3   0       63.76       58.23      6.20 o 
   0   4   0     1169.38     1162.73     28.41 o 
   1   4   0      834.72      848.18     18.61 o 
   2   4   0      304.34      314.27      8.65 o 
   3   4   0      111.31      107.82      9.72 o 
   4   4   0       61.19       54.76      5.43 o 
   1   5   0       74.12       74.46      2.81 o 
   2   5   0      139.01      134.32      8.77 o 
   3   5   0       66.11       70.75      8.88 o 
   4   5   0       35.67       33.87      5.89 o 
   0   6   0      382.83      387.93     15.21 o 
   1   6   0      249.72      241.67     15.48 o 
   2   6   0      114.48      107.69      7.92 o 
   3   6   0       33.67       34.72      5.73 o 
  -3  -6   1        2.62        4.58      2.39 o 
  -2  -6   1       29.55       28.75      4.51 o 
  -1  -6   1       63.81       71.15      4.00 o 
   0  -6   1      188.65      204.17      6.59 o 
   1  -6   1      304.87      315.38      9.42 o 
   2  -6   1      160.62      174.05     12.06 o 
  -4  -5   1      144.25      146.53     10.48 o 
  -3  -5   1      289.95      355.33     15.56 o 
  -2  -5   1      255.29      273.12     12.33 o 
  -1  -5   1      463.81      474.18      9.92 o 
   0  -5   1      191.04      195.07      5.65 o 
   1  -5   1       40.95       40.43      1.75 o 
   2  -5   1        4.14        3.28      2.97 o 
   3  -5   1      102.68      112.79      7.21 o 
   4  -5   1       50.27       50.76      5.50 o 
  -4  -4   1        3.74        4.92      4.81 o 
  -3  -4   1       57.27       54.50      2.59 o 
  -2  -4   1      141.05      143.18      3.87 o 
  -1  -4   1      384.65      385.93      7.17 o 
   0  -4   1      548.71      568.08      9.89 o 
   1  -4   1      861.81      886.07     15.55 o 
   2  -4   1      485.15      512.82     10.15 o 
   3  -4   1       73.57       76.21      4.45 o 
   4  -4   1       41.05       43.80      5.91 o 
  -5  -3   1       68.21       62.05      6.19 o 
  -4  -3   1      100.81      104.69     17.44 o 
  -3  -3   1      256.63      262.69      5.43 o 
  -2  -3   1      744.48      794.86     17.94 o 
  -1  -3   1      343.57      349.57      7.38 o 
   0  -3   1      145.40      142.49      3.00 o 
   1  -3   1        4.47        7.99      1.19 o 
   2  -3   1       32.83       35.13      1.14 o 
   3  -3   1       24.29       23.79      1.33 o 
   4  -3   1      222.26      244.01     11.65 o 
   5  -3   1       38.77       39.59      5.20 o 
  -5  -2   1       26.78       37.20      5.68 o 
  -4  -2   1       21.49       31.50      4.71 o 
  -3  -2   1       15.25       17.62      1.25 o 
  -2  -2   1     1084.10     1146.25     22.47 o 
  -1  -2   1     1878.98     1913.34     49.40 o 
   0  -2   1     2949.97     3037.19     63.76 o 
   1  -2   1     2873.21     3026.97     76.45 o 
   2  -2   1     1089.23     1053.44     30.35 o 
   3  -2   1      555.86      576.03      9.76 o 
   4  -2   1      359.33      378.02     15.79 o 
   5  -2   1       56.00       43.01      6.03 o 
  -5  -1   1      204.40      215.56     11.93 o 
  -4  -1   1      491.82      544.66     22.07 o 
  -3  -1   1      777.52      814.64     15.60 o 
  -2  -1   1     2161.94     2219.06     32.15 o 
  -1  -1   1     3810.45     3776.25    108.01 o 
   0  -1   1       65.00       72.51      1.98 o 
   1  -1   1     1347.71     1350.73     39.17 o 
   2  -1   1      376.62      414.02     13.68 o 
   3  -1   1      239.87      252.39      4.58 o 
   4  -1   1      124.38      118.81      6.39 o 
   5  -1   1      102.35      101.49      6.57 o 
  -5   0   1       24.73       16.71      3.70 o 
  -4   0   1        0.14        5.62      3.72 o 
  -3   0   1       96.01      112.20      2.67 o 
  -2   0   1      938.99      982.00     14.87 o 
  -1   0   1       13.30       21.14      0.71 o 
   1   0   1     8142.22     7147.35    155.57 o 
   2   0   1     1015.34      953.48     31.18 o 
   3   0   1      661.44      658.60     10.86 o 
   4   0   1      101.77       97.37      6.70 o 
   5   0   1        4.86       -0.41      3.50 o 
  -5   1   1      236.78      229.67     12.51 o 
  -4   1   1      563.05      581.31     22.15 o 
  -3   1   1      842.55      865.18     12.79 o 
  -2   1   1     2281.50     2307.45     31.15 o 
  -1   1   1     3380.15     3249.63     60.97 o 
   0   1   1       33.29       38.45      1.42 o 
   1   1   1     1333.68     1297.06     37.31 o 
   2   1   1      402.40      432.18     10.80 o 
   3   1   1      251.49      259.00      5.22 o 
   4   1   1      151.88      148.48      7.30 o 
   5   1   1      108.53      104.74      7.22 o 
  -5   2   1       19.52       16.77      3.93 o 
  -4   2   1       24.85       24.28      3.15 o 
  -3   2   1       20.21       20.34      1.22 o 
  -2   2   1     1079.08     1103.59     30.30 o 
  -1   2   1     1738.08     1740.48     34.17 o 
   0   2   1     2797.17     2861.26     46.35 o 
   1   2   1     2744.18     2809.92     66.06 o 
   2   2   1     1119.97     1104.72     16.72 o 
   3   2   1      529.62      533.72      9.71 o 
   4   2   1      362.31      352.07     16.49 o 
   5   2   1       53.29       47.49      5.32 o 
  -5   3   1       71.18       66.31      7.37 o 
  -4   3   1       62.10       73.45      3.25 o 
  -3   3   1      195.06      202.66     10.23 o 
  -2   3   1      798.69      828.73     13.11 o 
  -1   3   1      298.64      303.42      5.02 o 
   0   3   1      154.60      149.97      2.37 o 
   1   3   1        6.83       11.10      0.75 o 
   2   3   1       43.23       48.36      2.35 o 
   3   3   1       15.67       19.92      4.67 o 
   4   3   1      197.10      161.40      9.47 o 
   5   3   1       46.12       40.35      5.41 o 
  -4   4   1        2.03        3.96      1.93 o 
  -3   4   1       49.53       49.21      2.59 o 
  -2   4   1      138.84      134.30      3.24 o 
  -1   4   1      463.27      465.85      9.48 o 
   0   4   1      592.27      617.35     10.97 o 
   1   4   1      976.18      989.63     19.95 o 
   2   4   1      481.48      481.87     12.14 o 
   3   4   1       80.05       80.42      9.63 o 
   4   4   1       57.35       60.51      4.42 o 
  -4   5   1      138.85      128.88     11.04 o 
  -3   5   1      308.46      328.82     10.89 o 
  -2   5   1      272.11      272.18     13.06 o 
  -1   5   1      460.90      455.70     12.61 o 
   0   5   1      216.02      215.51      4.63 o 
   1   5   1       44.98       43.12      2.68 o 
   2   5   1        1.71        1.77      1.22 o 
   3   5   1       97.28       87.50     17.09 o 
   4   5   1       44.60       29.52      6.08 o 
  -3   6   1        4.82        3.96      5.17 o 
  -2   6   1       28.49       24.43      2.86 o 
  -1   6   1       72.96       78.18      8.35 o 
   0   6   1      142.85      142.74      5.50 o 
   1   6   1      275.36      256.23     11.61 o 
   2   6   1      165.92      154.30     10.49 o 
  -3  -6   2       12.86       13.50      2.81 o 
  -2  -6   2        2.95        1.83      2.60 o 
  -1  -6   2       48.07       42.61      2.83 o 
   0  -6   2       49.76       52.07      5.07 o 
   1  -6   2       71.93       71.11      3.50 o 
   2  -6   2      113.94      138.40     11.15 o 
  -4  -5   2       10.47       16.33      5.71 o 
  -3  -5   2      138.82      165.32      8.39 o 
  -2  -5   2      235.09      261.44     12.37 o 
  -1  -5   2      339.40      340.61      6.82 o 
   0  -5   2      382.00      391.16      7.56 o 
   1  -5   2       60.70       60.25      2.08 o 
   2  -5   2       38.23       40.01      3.20 o 
   3  -5   2        5.11        1.76      3.62 o 
   4  -5   2       39.50       42.15      4.67 o 
  -4  -4   2       46.67       59.86      5.67 o 
  -3  -4   2       87.64       88.99      7.63 o 
  -2  -4   2       77.31       74.60      3.46 o 
  -1  -4   2      270.71      285.76      5.52 o 
   0  -4   2      331.10      322.57      5.89 o 
   1  -4   2      673.28      693.83     23.76 o 
   2  -4   2      779.84      789.45     12.05 o 
   3  -4   2      417.18      407.99     47.07 o 
   4  -4   2      107.87      128.43      8.45 o 
  -5  -3   2       24.22       25.34      5.83 o 
  -4  -3   2      386.50      393.96     29.20 o 
  -3  -3   2      624.99      656.51     17.93 o 
  -2  -3   2      555.57      557.05      9.13 o 
  -1  -3   2     1912.75     1949.93     31.76 o 
   0  -3   2      801.68      788.80     12.04 o 
   1  -3   2      484.81      509.19     10.61 o 
   2  -3   2       68.39       70.01      2.04 o 
   3  -3   2       37.44       34.60      1.96 o 
   4  -3   2        6.05        9.96      2.94 o 
   5  -3   2       33.74       33.56      5.01 o 
  -5  -2   2       68.81       68.83      6.19 o 
  -4  -2   2       50.57       54.89      5.47 o 
  -3  -2   2       31.80       34.41      2.37 o 
  -2  -2   2      195.51      206.41      6.58 o 
  -1  -2   2      422.55      447.95      8.82 o 
   0  -2   2     1235.81     1203.97     19.94 o 
   1  -2   2     1559.72     1579.40     26.02 o 
   2  -2   2      949.72      989.12     22.75 o 
   3  -2   2      606.56      633.11     12.07 o 
   4  -2   2       38.63       43.89      4.23 o 
   5  -2   2      115.60      116.64      8.63 o 
  -5  -1   2       77.70       81.64      6.26 o 
  -4  -1   2      294.47      339.94     14.00 o 
  -3  -1   2      907.34      937.51     30.86 o 
  -2  -1   2      888.70      860.72     13.23 o 
  -1  -1   2     6653.94     6621.71    158.33 o 
   0  -1   2     3464.14     3393.53     84.83 o 
   1  -1   2      516.88      511.19     18.97 o 
   2  -1   2      467.68      512.10      9.27 o 
   3  -1   2       22.47       23.80      1.87 o 
   4  -1   2       48.63       56.91      4.32 o 
   5  -1   2       38.79       32.56      4.48 o 
  -5   0   2       75.92       72.87      5.57 o 
  -4   0   2      174.67      172.76      8.40 o 
  -3   0   2      183.75      199.88      4.00 o 
  -2   0   2      236.85      273.25      4.37 o 
  -1   0   2      455.14      453.47      5.61 o 
   0   0   2      180.62      191.75      9.59 o 
   1   0   2     1460.68     1407.76     33.20 o 
   2   0   2     1705.82     1687.01     58.77 o 
   3   0   2     1276.40     1284.71     22.65 o 
   4   0   2      387.12      375.70     15.49 o 
   5   0   2      106.34      104.33      7.07 o 
  -5   1   2       50.62       51.33      6.39 o 
  -4   1   2      308.20      346.60     16.12 o 
  -3   1   2      862.11      856.53     11.73 o 
  -2   1   2      961.09      942.63     13.28 o 
  -1   1   2     6791.57     6474.48    143.78 o 
   0   1   2     2845.89     2699.29     49.23 o 
   1   1   2      437.38      411.96     19.30 o 
   2   1   2      448.72      459.24     11.62 o 
   3   1   2       22.34       20.97      2.50 o 
   4   1   2       45.41       46.94      4.93 o 
   5   1   2       48.59       52.19      6.35 o 
  -5   2   2       58.81       50.67      5.31 o 
  -4   2   2       54.42       56.08      2.71 o 
  -3   2   2       36.04       31.20      1.21 o 
  -2   2   2      202.90      207.00      3.74 o 
  -1   2   2      405.03      413.47      5.82 o 
   0   2   2     1424.85     1418.71     23.13 o 
   1   2   2     1505.68     1528.20     41.29 o 
   2   2   2      864.84      878.33     24.33 o 
   3   2   2      702.40      712.66     20.77 o 
   4   2   2       52.23       51.23      4.77 o 
   5   2   2      126.16      112.51      9.47 o 
  -5   3   2       23.61       14.81      5.74 o 
  -4   3   2      426.87      432.87     13.03 o 
  -3   3   2      600.48      618.48     21.04 o 
  -2   3   2      561.81      552.68     10.22 o 
  -1   3   2     2030.73     2011.97     35.74 o 
   0   3   2      876.73      870.83     14.85 o 
   1   3   2      556.66      577.85     17.95 o 
   2   3   2       84.36       79.82      1.95 o 
   3   3   2       38.53       37.47      2.00 o 
   4   3   2        7.19        0.33      4.23 o 
   5   3   2       27.92       17.99      4.18 o 
  -4   4   2       54.48       53.41      3.15 o 
  -3   4   2       71.99       66.19      6.61 o 
  -2   4   2       73.81       69.97      3.19 o 
  -1   4   2      233.76      238.16      4.52 o 
   0   4   2      331.24      317.05      5.36 o 
   1   4   2      629.99      639.86     14.31 o 
   2   4   2      810.75      823.61     36.28 o 
   3   4   2      372.76      372.03     23.70 o 
   4   4   2       83.76       80.72      4.81 o 
  -4   5   2        5.76        4.71      3.73 o 
  -3   5   2      122.60      128.44      7.10 o 
  -2   5   2      226.09      223.72     12.81 o 
  -1   5   2      290.71      278.72      5.16 o 
   0   5   2      369.98      369.65      7.67 o 
   1   5   2       44.42       45.41      1.52 o 
   2   5   2       45.97       43.91      2.45 o 
   3   5   2        5.65        3.96      2.47 o 
   4   5   2       36.75       37.85      4.92 o 
  -3   6   2       11.28        3.55      5.44 o 
  -2   6   2        2.06       -1.85      2.42 o 
  -1   6   2       58.12       51.30      3.27 o 
   0   6   2       86.34       92.42      4.80 o 
   1   6   2       53.75       51.05      5.30 o 
   2   6   2      124.21      116.53     16.75 o 
  -3  -6   3       17.75       21.50      2.92 o 
  -2  -6   3       36.35       35.34      2.74 o 
  -1  -6   3        7.12        6.77      1.97 o 
   0  -6   3       61.88       63.02      3.12 o 
   1  -6   3       17.53       16.37      2.63 o 
   2  -6   3       68.09       76.21      7.97 o 
  -4  -5   3       21.99       26.49      4.38 o 
  -3  -5   3       55.24       67.95      6.04 o 
  -2  -5   3      183.56      199.78      6.25 o 
  -1  -5   3      275.25      291.55      9.24 o 
   0  -5   3      740.87      748.69     13.42 o 
   1  -5   3      478.54      501.96     25.53 o 
   2  -5   3      123.55      129.79      6.83 o 
   3  -5   3       53.23       55.12      5.14 o 
  -4  -4   3       67.04       79.13      6.87 o 
  -3  -4   3       87.06       92.83      5.90 o 
  -2  -4   3      258.23      255.10      6.15 o 
  -1  -4   3       99.71      101.55      2.31 o 
   0  -4   3       57.68       61.08      1.67 o 
   1  -4   3       94.77       94.16      4.82 o 
   2  -4   3      281.91      281.89      6.34 o 
   3  -4   3      277.60      309.24     12.18 o 
   4  -4   3       88.22      101.49      7.65 o 
  -5  -3   3       12.07       11.31      5.51 o 
  -4  -3   3       13.41        8.78      4.34 o 
  -3  -3   3      821.91      825.45     20.04 o 
  -2  -3   3     1117.48     1151.32     22.34 o 
  -1  -3   3      998.09     1016.19     15.24 o 
   0  -3   3     1800.25     1855.23     30.29 o 
   1  -3   3      433.66      424.97      7.12 o 
   2  -3   3      324.27      341.80      7.52 o 
   3  -3   3       44.19       44.86      3.00 o 
   4  -3   3       43.12       47.49      5.23 o 
   5  -3   3        9.31       12.83      4.06 o 
  -5  -2   3      154.62      179.83     10.36 o 
  -4  -2   3      406.24      416.80     38.89 o 
  -3  -2   3      757.82      783.49     13.07 o 
  -2  -2   3      805.66      814.98     22.11 o 
  -1  -2   3      127.92      142.32      2.90 o 
   0  -2   3       23.63       24.78      1.02 o 
   1  -2   3     1012.58     1062.45     17.81 o 
   2  -2   3      635.62      655.50     15.40 o 
   3  -2   3      812.71      842.85     16.92 o 
   4  -2   3      462.63      476.98     20.65 o 
   5  -2   3       71.41       86.65      7.69 o 
  -5  -1   3        6.75       16.28      5.21 o 
  -4  -1   3       34.74       31.01      2.71 o 
  -3  -1   3      569.94      614.66     15.63 o 
  -2  -1   3     1203.45     1241.09     28.40 o 
  -1  -1   3     2084.05     2099.47     27.68 o 
   0  -1   3     6385.54     6152.91    171.21 o 
   1  -1   3     2455.48     2344.73     54.15 o 
   2  -1   3      637.30      625.11     19.33 o 
   3  -1   3      196.05      186.72      4.75 o 
   4  -1   3       80.23       89.02      6.28 o 
   5  -1   3       43.40       42.49      4.86 o 
  -5   0   3       54.48       68.61      6.62 o 
  -4   0   3       65.58       91.30      6.36 o 
  -3   0   3      135.45      126.38      2.72 o 
  -2   0   3       36.65       33.63      0.91 o 
  -1   0   3       16.11       15.89      0.42 o 
   0   0   3       12.81       14.44      1.47 o 
   1   0   3     1583.12     1415.60     32.05 o 
   2   0   3      476.24      445.43     18.95 o 
   3   0   3      373.95      347.66      6.95 o 
   4   0   3      145.79      158.03      7.70 o 
   5   0   3       16.09       16.99      5.32 o 
  -5   1   3        7.50        6.37      4.70 o 
  -4   1   3       29.15       39.18      4.08 o 
  -3   1   3      629.14      654.43      9.24 o 
  -2   1   3     1238.24     1231.06     16.69 o 
  -1   1   3     2648.16     2647.25     39.19 o 
   0   1   3     6946.35     6565.44    205.02 o 
   1   1   3     2627.57     2446.54     55.88 o 
   2   1   3      752.39      727.19     24.13 o 
   3   1   3      212.26      199.98      6.06 o 
   4   1   3       89.45       94.25      5.56 o 
   5   1   3       39.66       33.56      5.94 o 
  -5   2   3      163.24      154.38      9.93 o 
  -4   2   3      368.52      363.63      9.14 o 
  -3   2   3      784.67      777.26     15.32 o 
  -2   2   3      739.75      728.40     18.72 o 
  -1   2   3      112.77      121.51      1.96 o 
   0   2   3       10.70       11.15      0.58 o 
   1   2   3     1170.04     1222.94     25.19 o 
   2   2   3      586.86      579.15     22.39 o 
   3   2   3      721.37      674.00     23.17 o 
   4   2   3      476.46      472.63     19.11 o 
   5   2   3       52.28       36.96      5.26 o 
  -5   3   3       11.99       12.45      4.14 o 
  -4   3   3        8.67       13.54      3.97 o 
  -3   3   3      801.87      778.60     31.33 o 
  -2   3   3     1064.11     1047.29     23.20 o 
  -1   3   3      889.62      877.22     22.14 o 
   0   3   3     1650.73     1679.02     27.94 o 
   1   3   3      434.01      415.87      9.66 o 
   2   3   3      304.51      308.33      6.19 o 
   3   3   3       44.38       46.63      3.10 o 
   4   3   3       38.68       36.63      5.24 o 
   5   3   3       10.02       12.31      4.16 o 
  -4   4   3       75.65       79.42      7.85 o 
  -3   4   3      134.00      133.01      7.97 o 
  -2   4   3      226.13      216.02      6.43 o 
  -1   4   3      113.64      113.02      2.59 o 
   0   4   3       44.08       46.43      1.27 o 
   1   4   3       76.48       75.91      3.25 o 
   2   4   3      282.13      276.03      9.93 o 
   3   4   3      313.75      309.27     15.11 o 
   4   4   3      114.21      103.92      8.14 o 
  -4   5   3       25.35       29.96      3.37 o 
  -3   5   3       48.50       46.33      3.68 o 
  -2   5   3      221.36      221.86      7.72 o 
  -1   5   3      267.16      266.58      5.04 o 
   0   5   3      716.59      711.89     12.99 o 
   1   5   3      480.19      489.66     12.57 o 
   2   5   3       87.06       84.31      9.12 o 
   3   5   3       61.91       54.46      8.92 o 
  -3   6   3       19.87       20.20      5.87 o 
  -2   6   3       29.05       21.82      4.60 o 
  -1   6   3        8.82        9.14      1.91 o 
   0   6   3       66.87       61.35      4.75 o 
   1   6   3       28.23       25.66      2.93 o 
   2   6   3       60.64       57.30      5.97 o 
  -2  -6   4       65.39       67.38      3.78 o 
  -1  -6   4       72.76       76.70      8.77 o 
   0  -6   4       11.68       13.53      1.56 o 
   1  -6   4       36.72       34.25      2.71 o 
   2  -6   4        9.53       11.01      2.32 o 
  -4  -5   4        2.83        2.79      3.74 o 
  -3  -5   4       38.57       43.28      5.43 o 
  -2  -5   4      182.23      183.58      7.13 o 
  -1  -5   4      111.80      114.03      3.44 o 
   0  -5   4      140.95      139.47      3.70 o 
   1  -5   4      405.29      420.00     20.41 o 
   2  -5   4      205.88      224.10      7.18 o 
   3  -5   4       58.38       60.59      5.39 o 
  -4  -4   4      388.32      414.60     18.71 o 
  -3  -4   4      207.87      230.27     10.71 o 
  -2  -4   4      337.13      333.89     11.57 o 
  -1  -4   4      517.35      522.78      8.44 o 
   0  -4   4       34.67       33.90      1.14 o 
   1  -4   4       33.62       38.01      1.12 o 
   2  -4   4       30.96       31.49      1.21 o 
   3  -4   4      110.36      118.23      6.37 o 
   4  -4   4       97.91      103.11      7.30 o 
  -5  -3   4        9.47        9.18      3.99 o 
  -4  -3   4        6.41        6.01      1.92 o 
  -3  -3   4        4.35        4.63      1.14 o 
  -2  -3   4     1002.38     1031.42     14.43 o 
  -1  -3   4     1261.21     1273.97     21.49 o 
   0  -3   4     2352.16     2416.17     38.92 o 
   1  -3   4     1778.50     1884.53     27.91 o 
   2  -3   4      675.54      693.74     12.75 o 
   3  -3   4      262.85      280.69      7.30 o 
   4  -3   4       85.23       86.15      6.55 o 
   5  -3   4       24.51       30.32      5.72 o 
  -5  -2   4       55.21       64.81      5.57 o 
  -4  -2   4      305.19      319.37     28.05 o 
  -3  -2   4      231.48      238.08      5.07 o 
  -2  -2   4     1406.66     1482.80     23.86 o 
  -1  -2   4      779.73      815.66     13.95 o 
   0  -2   4      105.94      108.23      3.08 o 
   1  -2   4       92.61       98.99      2.13 o 
   2  -2   4      182.95      201.41      4.40 o 
   3  -2   4       22.39       23.87      1.78 o 
   4  -2   4      101.52      107.34      6.90 o 
   5  -2   4       39.56       40.27      5.16 o 
  -5  -1   4        9.21       13.17      5.07 o 
  -4  -1   4       19.43       15.17      2.82 o 
  -3  -1   4       79.90       75.43      1.78 o 
  -2  -1   4      602.40      616.58     12.88 o 
  -1  -1   4     1926.89     1863.17     28.21 o 
   0  -1   4     1429.27     1395.38     30.82 o 
   1  -1   4     2082.28     1978.67     60.23 o 
   2  -1   4     2036.20     2049.56     42.17 o 
   3  -1   4      150.26      148.38      4.16 o 
   4  -1   4      161.67      170.67      9.04 o 
   5  -1   4       33.01       32.72      4.57 o 
  -5   0   4      368.46      386.09     20.41 o 
  -4   0   4      620.58      674.00     25.59 o 
  -3   0   4      962.59      987.56     14.61 o 
  -2   0   4     1600.57     1662.25     19.49 o 
  -1   0   4      565.82      586.90      7.23 o 
   0   0   4      786.36      734.85     14.16 o 
   1   0   4        0.03        1.08      0.80 o 
   2   0   4      376.37      364.83      9.30 o 
   3   0   4      609.49      600.44     11.52 o 
   4   0   4      542.66      600.08     23.49 o 
   5   0   4       65.70       61.52      5.85 o 
  -5   1   4       10.29       11.44      4.64 o 
  -4   1   4       20.35       20.58      2.50 o 
  -3   1   4       82.81       81.78      1.90 o 
  -2   1   4      584.42      592.02      7.36 o 
  -1   1   4     1792.59     1735.56     21.98 o 
   0   1   4     1209.89     1093.79     28.78 o 
   1   1   4     1866.20     1727.92     69.27 o 
   2   1   4     1961.51     1989.80     46.59 o 
   3   1   4      110.62      112.93      5.52 o 
   4   1   4      134.36      126.63      7.79 o 
   5   1   4       38.63       33.48      4.85 o 
  -5   2   4       71.72       69.05      6.31 o 
  -4   2   4      351.29      360.19      9.22 o 
  -3   2   4      313.12      308.46      5.32 o 
  -2   2   4     1562.97     1544.15     26.81 o 
  -1   2   4      814.02      789.11     16.73 o 
   0   2   4      147.97      159.21      3.60 o 
   1   2   4       86.94       92.80      2.68 o 
   2   2   4      223.33      238.20      6.90 o 
   3   2   4       28.29       28.09      4.02 o 
   4   2   4       90.91       81.28      6.36 o 
   5   2   4       48.67       47.31      6.69 o 
  -5   3   4       12.34       10.37      2.28 o 
  -4   3   4        6.09        5.89      2.10 o 
  -3   3   4        4.87        7.70      1.93 o 
  -2   3   4      940.78      915.64     14.04 o 
  -1   3   4     1398.30     1331.74     17.91 o 
   0   3   4     2308.65     2309.65     37.40 o 
   1   3   4     1797.19     1844.59     37.94 o 
   2   3   4      753.41      757.28     15.18 o 
   3   3   4      277.10      238.63     11.93 o 
   4   3   4       96.63       78.66      7.08 o 
   5   3   4       26.10       18.10      4.59 o 
  -4   4   4      318.88      321.17     11.55 o 
  -3   4   4      160.40      150.13     11.67 o 
  -2   4   4      288.76      263.80      5.50 o 
  -1   4   4      446.66      423.67      7.14 o 
   0   4   4       29.86       29.54      1.18 o 
   1   4   4       33.82       35.60      1.29 o 
   2   4   4       22.27       23.18      2.52 o 
   3   4   4      111.23      102.27      7.32 o 
   4   4   4       88.87       69.05      6.64 o 
  -4   5   4        3.92        7.08      2.80 o 
  -3   5   4       41.73       41.28      3.83 o 
  -2   5   4      166.01      160.92     10.35 o 
  -1   5   4      174.81      159.42      3.58 o 
   0   5   4      121.66      118.67      2.95 o 
   1   5   4      413.19      414.33     21.59 o 
   2   5   4      197.42      196.16     12.86 o 
   3   5   4       39.76       35.28      3.27 o 
  -2   6   4       84.44       65.29      9.29 o 
  -1   6   4       78.88       72.63      3.36 o 
   0   6   4       16.18       18.99      1.90 o 
   1   6   4       36.89       32.73      3.50 o 
   2   6   4       11.79        9.30      4.10 o 
  -2  -6   5      167.77      167.44      9.39 o 
  -1  -6   5      163.93      176.28     10.79 o 
   0  -6   5      125.60      136.55      8.87 o 
   1  -6   5       58.34       58.98      3.48 o 
   2  -6   5        3.91        2.30      3.62 o 
  -4  -5   5       26.87       27.53      4.82 o 
  -3  -5   5       10.07        9.79      3.84 o 
  -2  -5   5       56.34       57.74      2.67 o 
  -1  -5   5      266.94      271.97      6.39 o 
   0  -5   5      229.09      222.55      5.28 o 
   1  -5   5      226.54      235.20     13.22 o 
   2  -5   5      339.25      374.11     11.95 o 
   3  -5   5      205.56      220.48     12.85 o 
  -4  -4   5      145.14      137.64      9.06 o 
  -3  -4   5      362.69      391.87     16.35 o 
  -2  -4   5      181.54      181.33      7.01 o 
  -1  -4   5      525.24      531.96      8.46 o 
   0  -4   5      215.51      209.57      4.75 o 
   1  -4   5       35.54       39.20      2.24 o 
   2  -4   5       16.00       17.33      1.13 o 
   3  -4   5        5.54        2.43      2.95 o 
   4  -4   5       24.92       28.09      4.59 o 
  -5  -3   5       82.50       87.15      7.83 o 
  -4  -3   5        9.56        2.90      3.02 o 
  -3  -3   5      187.98      176.75     11.09 o 
  -2  -3   5        1.78        1.75      0.78 o 
  -1  -3   5      286.99      303.26      5.60 o 
   0  -3   5      265.04      244.59      4.05 o 
   1  -3   5     1194.09     1256.67     20.08 o 
   2  -3   5      552.06      590.05     10.68 o 
   3  -3   5      221.62      243.81      8.77 o 
   4  -3   5       41.19       45.59      5.31 o 
  -5  -2   5       48.30       37.69      4.90 o 
  -4  -2   5      436.88      456.96     30.92 o 
  -3  -2   5     1244.81     1280.91     20.31 o 
  -2  -2   5      755.19      733.69     10.16 o 
  -1  -2   5     3027.24     3213.98     61.19 o 
   0  -2   5     1950.72     1923.99     36.81 o 
   1  -2   5      287.23      285.93      6.38 o 
   2  -2   5       31.34       34.22      1.69 o 
   3  -2   5        6.89        4.93      1.95 o 
   4  -2   5       25.19       30.03      4.38 o 
   5  -2   5       13.96       11.85      5.27 o 
  -5  -1   5       43.74       44.25      4.34 o 
  -4  -1   5      109.11      103.07      5.46 o 
  -3  -1   5       49.17       50.98      1.47 o 
  -2  -1   5      275.50      289.38      4.19 o 
  -1  -1   5      647.39      665.87      8.73 o 
   0  -1   5     3361.32     3259.93     66.50 o 
   1  -1   5      952.88      863.99     21.91 o 
   2  -1   5     1385.47     1355.12     23.64 o 
   3  -1   5     1029.24     1040.09     22.17 o 
   4  -1   5       45.01       44.07      4.15 o 
   5  -1   5      111.72      108.87      8.75 o 
  -5   0   5       16.97       21.97      5.56 o 
  -4   0   5      279.04      299.71     12.91 o 
  -3   0   5      713.93      711.40      9.51 o 
  -2   0   5      783.20      772.22      9.74 o 
  -1   0   5     1023.71      985.76     11.64 o 
   0   0   5      844.80      786.72     15.06 o 
   1   0   5      306.11      285.99      7.32 o 
   2   0   5        0.51        2.02      1.15 o 
   3   0   5       31.41       25.48      3.02 o 
   4   0   5      310.75      321.77     13.85 o 
   5   0   5      111.27      104.06      8.42 o 
  -5   1   5       55.74       54.33      6.09 o 
  -4   1   5      134.59      133.06      6.38 o 
  -3   1   5       58.62       62.72      1.97 o 
  -2   1   5      251.90      256.81      3.55 o 
  -1   1   5      733.25      741.60      8.81 o 
   0   1   5     3431.19     3122.73     74.93 o 
   1   1   5      966.33      883.14     21.26 o 
   2   1   5     1311.58     1261.12     30.57 o 
   3   1   5     1048.23     1064.50     39.54 o 
   4   1   5       58.53       56.01      4.49 o 
   5   1   5      106.08       95.41      7.94 o 
  -5   2   5       36.41       33.98      3.19 o 
  -4   2   5      378.00      383.52      9.86 o 
  -3   2   5     1247.30     1265.34     20.13 o 
  -2   2   5      769.75      728.52     12.10 o 
  -1   2   5     3012.65     3016.15     52.13 o 
   0   2   5     2003.80     1962.72     36.32 o 
   1   2   5      245.07      241.44      6.73 o 
   2   2   5       39.93       40.49      2.20 o 
   3   2   5        8.72        8.47      2.52 o 
   4   2   5       26.85       25.81      4.94 o 
   5   2   5       13.66       15.17      5.91 o 
  -5   3   5       71.45       63.45      4.91 o 
  -4   3   5       17.56       17.40      1.96 o 
  -3   3   5      170.79      155.89      8.46 o 
  -2   3   5        0.51        0.21      0.88 o 
  -1   3   5      230.90      232.44      3.31 o 
   0   3   5      309.91      296.27      6.35 o 
   1   3   5     1111.52     1144.38     44.80 o 
   2   3   5      538.08      547.32     11.60 o 
   3   3   5      225.63      215.17     10.94 o 
   4   3   5       28.21       27.88      5.27 o 
  -4   4   5      183.63      165.04      7.68 o 
  -3   4   5      365.17      357.80     18.57 o 
  -2   4   5      200.39      186.46      6.36 o 
  -1   4   5      485.91      472.93      8.51 o 
   0   4   5      260.56      250.61      6.90 o 
   1   4   5       36.08       35.68      1.16 o 
   2   4   5       15.94       16.60      1.92 o 
   3   4   5        5.50        6.04      3.11 o 
   4   4   5       28.59       21.72      5.59 o 
  -4   5   5       37.24       40.17      4.21 o 
  -3   5   5        7.48        7.40      2.66 o 
  -2   5   5       56.59       50.51      5.14 o 
  -1   5   5      251.87      249.28     10.43 o 
   0   5   5      271.13      265.33      5.50 o 
   1   5   5      236.15      222.46      8.36 o 
   2   5   5      355.40      357.46     35.64 o 
   3   5   5      219.27      213.62     35.69 o 
  -2   6   5      172.21      165.28      7.74 o 
  -1   6   5      167.19      161.97      7.67 o 
   0   6   5      108.52       99.81      5.70 o 
   1   6   5       43.44       38.64      3.57 o 
   2   6   5        5.55        2.23      5.36 o 
  -2  -6   6       75.87       79.13      6.63 o 
  -1  -6   6      199.31      214.19     12.09 o 
   0  -6   6      189.78      198.51     12.20 o 
   1  -6   6      112.89      121.00      8.35 o 
   2  -6   6       44.05       54.04      6.76 o 
  -4  -5   6       24.71       20.50      4.76 o 
  -3  -5   6       22.91       22.35      4.28 o 
  -2  -5   6       14.57       11.54      2.45 o 
  -1  -5   6       13.76       11.49      0.75 o 
   0  -5   6      106.33      103.90      4.42 o 
   1  -5   6      173.99      183.51      5.53 o 
   2  -5   6       78.51       88.20      4.16 o 
   3  -5   6      100.77      102.03      7.13 o 
  -4  -4   6       37.90       34.18      4.90 o 
  -3  -4   6      369.94      376.22     16.53 o 
  -2  -4   6      545.23      579.65     12.13 o 
  -1  -4   6      646.71      657.55     10.32 o 
   0  -4   6      910.71      934.28     19.19 o 
   1  -4   6      369.41      381.31      7.24 o 
   2  -4   6      127.07      133.27      3.18 o 
   3  -4   6       20.61       20.20      3.53 o 
   4  -4   6        0.76       -0.31      4.13 o 
  -5  -3   6       62.16       63.52      6.69 o 
  -4  -3   6      159.86      161.40      9.31 o 
  -3  -3   6      143.29      135.27      6.45 o 
  -2  -3   6      226.50      227.44      4.10 o 
  -1  -3   6       14.40       16.44      0.81 o 
   0  -3   6       71.50       71.47      2.33 o 
   1  -3   6      191.78      182.36      4.79 o 
   2  -3   6      423.19      430.39      8.45 o 
   3  -3   6      329.51      358.93      8.79 o 
   4  -3   6      162.25      178.05      9.06 o 
  -5  -2   6       32.04       25.14      4.54 o 
  -4  -2   6       12.08       12.41      1.93 o 
  -3  -2   6      624.84      653.52     14.31 o 
  -2  -2   6     1322.39     1336.58     18.64 o 
  -1  -2   6      873.52      852.11     14.22 o 
   0  -2   6     1224.86     1283.93     24.86 o 
   1  -2   6      719.93      710.47     14.44 o 
   2  -2   6       83.89       83.15      3.24 o 
   3  -2   6       15.32       16.57      1.99 o 
   4  -2   6        7.85        8.27      4.21 o 
   5  -2   6       39.22       37.28      6.10 o 
  -5  -1   6      237.30      227.85     12.46 o 
  -4  -1   6      135.32      140.15      6.48 o 
  -3  -1   6      261.16      266.21      4.62 o 
  -2  -1   6      146.36      152.05      2.35 o 
  -1  -1   6      208.25      218.24      3.84 o 
   0  -1   6      384.65      391.82      7.04 o 
   1  -1   6     1384.53     1394.00     27.53 o 
   2  -1   6      411.67      384.83      6.84 o 
   3  -1   6      801.17      826.12     18.34 o 
   4  -1   6      238.16      260.72     11.61 o 
   5  -1   6       48.94       46.04      5.42 o 
  -5   0   6      101.96      110.96      7.86 o 
  -4   0   6      175.44      193.48      9.26 o 
  -3   0   6      876.75      897.73     11.58 o 
  -2   0   6     2162.60     2141.58     35.51 o 
  -1   0   6     2970.26     2879.86     32.69 o 
   0   0   6     2464.95     2403.30     38.57 o 
   1   0   6     4254.58     4187.99     93.13 o 
   2   0   6      393.43      387.36     10.54 o 
   3   0   6      150.26      143.01      6.85 o 
   4   0   6      255.45      259.86     12.67 o 
   5   0   6       71.69       57.72      5.97 o 
  -5   1   6      204.99      217.32     11.78 o 
  -4   1   6      119.43      118.87      4.27 o 
  -3   1   6      222.82      223.12      4.80 o 
  -2   1   6      159.65      165.77      3.67 o 
  -1   1   6      202.92      213.11      3.11 o 
   0   1   6      474.12      446.50      8.33 o 
   1   1   6     1435.18     1364.17     32.32 o 
   2   1   6      469.92      437.93     13.20 o 
   3   1   6      705.70      680.24     23.27 o 
   4   1   6      192.02      184.14     10.12 o 
   5   1   6       37.20       38.18      6.09 o 
  -5   2   6       39.26       38.36      3.72 o 
  -4   2   6        2.40        2.66      1.56 o 
  -3   2   6      510.75      501.10     10.15 o 
  -2   2   6     1388.61     1342.10     15.96 o 
  -1   2   6      692.58      626.06     10.95 o 
   0   2   6     1312.29     1341.03     32.58 o 
   1   2   6      769.18      749.71     19.07 o 
   2   2   6       44.34       40.93      2.04 o 
   3   2   6       27.10       25.54      4.17 o 
   4   2   6        7.45        4.04      3.24 o 
   5   2   6       37.24       22.35      6.61 o 
  -5   3   6       66.98       60.91     12.03 o 
  -4   3   6      180.36      173.98      9.39 o 
  -3   3   6      172.35      154.39      5.15 o 
  -2   3   6      205.45      190.00      4.00 o 
  -1   3   6       15.49       15.64      0.49 o 
   0   3   6       58.61       58.67      2.13 o 
   1   3   6      166.70      161.33      4.89 o 
   2   3   6      444.28      417.48     10.77 o 
   3   3   6      344.89      331.16     15.51 o 
   4   3   6      187.21      174.69     11.09 o 
  -4   4   6       52.90       50.27      4.31 o 
  -3   4   6      387.10      380.73     13.87 o 
  -2   4   6      614.96      598.20     11.60 o 
  -1   4   6      632.45      629.07      8.47 o 
   0   4   6      823.58      838.04     23.62 o 
   1   4   6      391.79      394.95      8.37 o 
   2   4   6      122.34      122.19      5.70 o 
   3   4   6       21.51       20.38      3.73 o 
   4   4   6        0.99       -0.43      5.33 o 
  -4   5   6       11.33       10.21      2.99 o 
  -3   5   6       36.38       29.45      3.34 o 
  -2   5   6        9.80        8.93      2.35 o 
  -1   5   6       15.64       15.02      1.47 o 
   0   5   6       93.16       91.98      3.06 o 
   1   5   6      181.32      166.25      6.23 o 
   2   5   6       82.92       82.97      8.22 o 
   3   5   6       83.23       56.51      6.21 o 
  -2   6   6       75.16       74.78     11.02 o 
  -1   6   6      217.37      196.38     10.92 o 
   0   6   6      226.19      204.12      9.00 o 
   1   6   6      111.71       96.04      5.43 o 
   2   6   6       39.43       36.31      6.42 o 
  -2  -6   7      138.72      147.99     10.53 o 
  -1  -6   7      113.43      118.95      8.42 o 
   0  -6   7      173.32      185.41     10.88 o 
   1  -6   7      118.87      115.21      8.15 o 
   2  -6   7       82.80       73.78      7.44 o 
  -3  -5   7      165.88      167.03     10.67 o 
  -2  -5   7      188.07      184.40     11.43 o 
  -1  -5   7       55.66       57.16      2.99 o 
   0  -5   7       57.46       56.42      2.77 o 
   1  -5   7       21.29       20.53      1.18 o 
   2  -5   7       45.20       40.53      2.41 o 
   3  -5   7       27.19       25.34      3.42 o 
  -4  -4   7       14.10       14.21      4.11 o 
  -3  -4   7       79.80       88.52      5.89 o 
  -2  -4   7      335.34      346.94     12.21 o 
  -1  -4   7      476.88      475.45     10.78 o 
   0  -4   7      488.97      493.06     11.00 o 
   1  -4   7      412.83      428.56      7.74 o 
   2  -4   7      298.10      310.47      7.43 o 
   3  -4   7       61.35       69.05      4.76 o 
   4  -4   7       12.03       10.05      3.29 o 
  -5  -3   7       33.33       31.50      5.68 o 
  -4  -3   7      116.54      122.76      7.38 o 
  -3  -3   7       97.00      102.07      3.54 o 
  -2  -3   7      154.20      159.60      3.65 o 
  -1  -3   7      131.27      128.10      4.16 o 
   0  -3   7      133.92      142.83      3.63 o 
   1  -3   7      202.51      204.55      3.95 o 
   2  -3   7      165.52      171.30      4.49 o 
   3  -3   7      136.43      143.84     10.31 o 
   4  -3   7       86.21      102.57      7.01 o 
  -5  -2   7       12.42       15.69      4.22 o 
  -4  -2   7       54.22       51.45      3.24 o 
  -3  -2   7       13.10       14.87      1.64 o 
  -2  -2   7      515.74      523.45      7.73 o 
  -1  -2   7     2068.64     2112.08     41.35 o 
   0  -2   7     2207.60     2176.49     40.99 o 
   1  -2   7     1608.93     1625.90     36.55 o 
   2  -2   7     1064.97     1074.97     31.05 o 
   3  -2   7      149.13      149.52      7.76 o 
   4  -2   7       69.35       69.27      5.99 o 
   5  -2   7        6.53        7.82      3.95 o 
  -5  -1   7      108.88      112.93      7.50 o 
  -4  -1   7      762.36      785.33     40.16 o 
  -3  -1   7      344.85      339.17      7.86 o 
  -2  -1   7      899.79      925.02     11.84 o 
  -1  -1   7     1150.51     1207.63     15.20 o 
   0  -1   7       72.00       69.02      2.63 o 
   1  -1   7       69.35       69.93      2.44 o 
   2  -1   7      142.59      145.49      3.63 o 
   3  -1   7      417.14      414.12      9.57 o 
   4  -1   7      236.86      244.22     11.45 o 
   5  -1   7       29.58       31.13      5.13 o 
  -5   0   7        1.03       -1.62      5.00 o 
  -4   0   7       72.75       75.66      2.85 o 
  -3   0   7      475.63      473.78      6.26 o 
  -2   0   7     1435.82     1473.83     18.62 o 
  -1   0   7     1427.36     1430.94     19.81 o 
   0   0   7     1094.55     1031.57     19.28 o 
   1   0   7      448.04      366.20     10.06 o 
   2   0   7     1213.84     1213.45     28.63 o 
   3   0   7        7.47       10.05      2.83 o 
   4   0   7       25.08       27.67      3.57 o 
   5   0   7       23.94       14.86      4.31 o 
  -5   1   7       98.85       98.25      5.35 o 
  -4   1   7      773.88      815.67     19.81 o 
  -3   1   7      399.54      396.27      5.79 o 
  -2   1   7      867.49      871.59     10.67 o 
  -1   1   7     1274.92     1308.46     15.10 o 
   0   1   7       77.86       72.85      2.88 o 
   1   1   7       58.99       54.78      2.19 o 
   2   1   7      166.58      163.63      7.04 o 
   3   1   7      521.30      502.32     19.40 o 
   4   1   7      234.85      236.99     11.89 o 
   5   1   7       35.75       36.87      5.34 o 
  -5   2   7       13.99       12.88      2.39 o 
  -4   2   7       70.40       64.97      2.84 o 
  -3   2   7       10.17        9.28      1.23 o 
  -2   2   7      480.55      468.20      6.12 o 
  -1   2   7     2120.62     2029.56     23.18 o 
   0   2   7     1960.82     1894.80     43.24 o 
   1   2   7     1644.11     1589.40     37.94 o 
   2   2   7     1007.48      941.15     21.99 o 
   3   2   7      113.74      100.69      6.14 o 
   4   2   7       62.41       55.81      5.27 o 
   5   2   7        5.59        5.84      4.50 o 
  -5   3   7       31.92       36.09      3.74 o 
  -4   3   7      112.99      100.85      6.98 o 
  -3   3   7       94.42       91.21      3.53 o 
  -2   3   7      132.37      125.31      3.07 o 
  -1   3   7      133.42      124.50      3.15 o 
   0   3   7      129.03      126.95      3.22 o 
   1   3   7      202.50      199.30      5.64 o 
   2   3   7      136.29      125.26      4.47 o 
   3   3   7      138.98      121.58      8.08 o 
   4   3   7       68.58       60.79      5.71 o 
  -4   4   7       11.21        7.92      2.47 o 
  -3   4   7       77.10       71.22      4.72 o 
  -2   4   7      317.77      307.10     11.59 o 
  -1   4   7      548.29      543.37      8.97 o 
   0   4   7      550.87      539.94     12.21 o 
   1   4   7      408.99      414.61      9.22 o 
   2   4   7      329.70      311.58     13.16 o 
   3   4   7       87.54       86.40      7.30 o 
   4   4   7       18.28       14.86      5.80 o 
  -3   5   7      159.58      150.76      7.52 o 
  -2   5   7      199.44      188.26     10.04 o 
  -1   5   7       55.35       51.89      2.35 o 
   0   5   7       51.53       46.62      2.27 o 
   1   5   7       13.03       12.25      1.52 o 
   2   5   7       50.67       38.76      4.31 o 
   3   5   7       24.65       18.56      5.79 o 
  -2   6   7      121.73      113.94      6.43 o 
  -1   6   7      100.70      102.81      5.67 o 
   0   6   7      167.55      148.83      7.18 o 
   1   6   7      123.12      106.06      5.99 o 
   2   6   7       78.57       65.33      5.91 o 
  -2  -6   8       15.90       10.52      4.02 o 
  -1  -6   8       91.27       91.42      7.01 o 
   0  -6   8      119.27      120.12      9.05 o 
   1  -6   8       89.98       85.29      6.89 o 
  -3  -5   8      147.78      164.97     10.61 o 
  -2  -5   8      206.09      220.75      9.29 o 
  -1  -5   8      119.18      122.62      5.10 o 
   0  -5   8        9.51       10.41      1.94 o 
   1  -5   8       23.65       23.37      3.80 o 
   2  -5   8        2.51        5.09      1.43 o 
   3  -5   8        4.51        6.07      2.82 o 
  -4  -4   8       17.96       14.10      4.05 o 
  -3  -4   8        1.36        3.15      2.21 o 
  -2  -4   8       57.87       54.68      2.33 o 
  -1  -4   8      309.66      323.22      9.70 o 
   0  -4   8      595.02      609.87     15.69 o 
   1  -4   8      246.51      251.82      4.62 o 
   2  -4   8      398.37      412.08     11.23 o 
   3  -4   8      234.88      258.79     13.28 o 
  -5  -3   8       79.44       85.41      8.74 o 
  -4  -3   8      237.12      273.78     13.22 o 
  -3  -3   8      557.67      579.37     11.33 o 
  -2  -3   8      645.51      663.33     16.96 o 
  -1  -3   8      499.13      514.32     11.36 o 
   0  -3   8      796.67      815.40     16.81 o 
   1  -3   8       41.42       41.14      0.99 o 
   2  -3   8      112.18      112.02      3.24 o 
   3  -3   8       34.61       37.36      3.83 o 
   4  -3   8       90.59       80.92      6.23 o 
  -5  -2   8        4.54        8.05      4.38 o 
  -4  -2   8       28.82       29.44      4.13 o 
  -3  -2   8       45.43       45.46      1.93 o 
  -2  -2   8      141.70      137.46      2.54 o 
  -1  -2   8      312.40      315.00      6.01 o 
   0  -2   8     1188.97     1209.63     23.51 o 
   1  -2   8      918.08      941.23     18.85 o 
   2  -2   8      866.24      930.28     35.35 o 
   3  -2   8      251.57      274.03      9.33 o 
   4  -2   8       29.31       29.09      4.60 o 
  -5  -1   8       14.10       17.15      5.07 o 
  -4  -1   8      368.69      375.66     10.37 o 
  -3  -1   8     1142.58     1119.25     21.42 o 
  -2  -1   8      616.43      592.17      7.85 o 
  -1  -1   8     1148.41     1181.43     16.56 o 
   0  -1   8      624.57      632.32      9.69 o 
   1  -1   8      155.79      155.30      8.02 o 
   2  -1   8       23.39       21.93      1.73 o 
   3  -1   8        0.18        0.10      1.33 o 
   4  -1   8      139.52      138.90      8.16 o 
   5  -1   8       32.36       35.28      5.93 o 
  -5   0   8      154.05      154.54     10.43 o 
  -4   0   8       57.88       64.50      4.69 o 
  -3   0   8      172.71      175.80      3.00 o 
  -2   0   8      503.50      504.29      7.18 o 
  -1   0   8      992.91      987.32     13.12 o 
   0   0   8     1797.53     1780.44     28.70 o 
   1   0   8      974.03      852.16     21.29 o 
   2   0   8      619.63      576.01     14.33 o 
   3   0   8      652.20      649.34     23.41 o 
   4   0   8       96.69       93.99      6.84 o 
   5   0   8       19.11       18.22      5.85 o 
  -5   1   8       13.89       16.99      3.52 o 
  -4   1   8      283.94      300.64      6.75 o 
  -3   1   8     1083.31     1074.97     15.55 o 
  -2   1   8      517.51      481.40      6.15 o 
  -1   1   8      974.36      973.46     11.49 o 
   0   1   8      641.73      640.07     13.22 o 
   1   1   8      118.18      121.06      5.22 o 
   2   1   8       20.47       20.03      1.64 o 
   3   1   8        2.12        2.70      3.59 o 
   4   1   8      168.78      155.20      8.79 o 
   5   1   8       28.56       33.33      4.84 o 
  -5   2   8        1.66       -3.41      3.41 o 
  -4   2   8       39.94       42.73      3.15 o 
  -3   2   8       50.56       48.26      2.98 o 
  -2   2   8      140.44      129.50      2.05 o 
  -1   2   8      400.00      394.32      6.09 o 
   0   2   8     1240.24     1236.62     44.26 o 
   1   2   8      988.62      961.18     52.05 o 
   2   2   8      927.59      919.24     44.07 o 
   3   2   8      247.28      238.43     11.11 o 
   4   2   8       48.90       52.19      6.06 o 
  -5   3   8       84.15       75.03      5.70 o 
  -4   3   8      243.34      248.12      8.88 o 
  -3   3   8      622.62      601.31     15.53 o 
  -2   3   8      638.10      601.08     12.47 o 
  -1   3   8      529.62      519.11     12.15 o 
   0   3   8      840.74      842.29     20.84 o 
   1   3   8       31.73       29.15      2.57 o 
   2   3   8      110.81      103.52      4.01 o 
   3   3   8       29.44       25.34      3.95 o 
   4   3   8       88.37       73.21      6.95 o 
  -4   4   8       17.29       15.88      3.32 o 
  -3   4   8        0.91        0.39      3.19 o 
  -2   4   8       63.04       58.15      1.77 o 
  -1   4   8      261.49      254.64      4.66 o 
   0   4   8      542.08      537.49      9.91 o 
   1   4   8      260.54      237.81     10.68 o 
   2   4   8      326.75      321.30     14.32 o 
   3   4   8      217.97      189.06     12.64 o 
  -3   5   8      152.25      153.14      7.74 o 
  -2   5   8      196.67      188.19      7.20 o 
  -1   5   8      130.27      123.89      6.67 o 
   0   5   8       13.40       11.14      1.51 o 
   1   5   8       18.79       17.71      2.80 o 
   2   5   8        2.43        4.51      5.06 o 
   3   5   8       10.15       10.26      4.27 o 
  -2   6   8       14.92       13.23      3.42 o 
  -1   6   8       87.86       72.41      4.83 o 
   0   6   8      126.16      102.41      6.04 o 
   1   6   8      106.64       92.91     10.79 o 
  -1  -6   9        5.32        7.56      5.27 o 
   0  -6   9       43.81       43.10      5.42 o 
   1  -6   9       92.57       84.93      8.47 o 
  -3  -5   9      127.94      132.54      9.35 o 
  -2  -5   9      231.50      240.53      8.47 o 
  -1  -5   9      314.49      318.60      9.85 o 
   0  -5   9      203.74      211.17      6.97 o 
   1  -5   9       78.91       79.61      6.06 o 
   2  -5   9       13.88       15.28      3.95 o 
  -4  -4   9       40.28       39.68      6.38 o 
  -3  -4   9       32.68       33.26      3.33 o 
  -2  -4   9       26.41       25.18      0.82 o 
  -1  -4   9       46.12       43.23      2.81 o 
   0  -4   9      292.81      306.38      9.21 o 
   1  -4   9      378.58      367.91     10.92 o 
   2  -4   9       65.13       69.84      4.58 o 
   3  -4   9      171.59      171.54     10.64 o 
  -5  -3   9       25.42       25.48      6.85 o 
  -4  -3   9      124.24      134.20      6.09 o 
  -3  -3   9      292.84      288.68     11.15 o 
  -2  -3   9      828.87      858.55     17.62 o 
  -1  -3   9      854.18      859.19     20.97 o 
   0  -3   9      360.06      360.48      9.83 o 
   1  -3   9      864.20      880.38     13.58 o 
   2  -3   9       47.31       47.17      3.37 o 
   3  -3   9        2.63        2.39      2.70 o 
   4  -3   9        7.94        8.62      4.30 o 
  -5  -2   9      152.50      155.87     11.14 o 
  -4  -2   9      113.42      117.39      5.25 o 
  -3  -2   9       89.76       86.78      3.65 o 
  -2  -2   9       26.34       25.37      1.13 o 
  -1  -2   9       35.25       35.57      1.66 o 
   0  -2   9      232.95      231.89      4.48 o 
   1  -2   9      472.03      477.64      9.45 o 
   2  -2   9      528.43      577.71     26.20 o 
   3  -2   9      581.68      627.11     32.64 o 
   4  -2   9      122.60      137.96      8.76 o 
  -5  -1   9      100.23       86.40      8.30 o 
  -4  -1   9       88.66       83.56      5.20 o 
  -3  -1   9      631.71      650.03     15.37 o 
  -2  -1   9     1175.66     1191.70     15.36 o 
  -1  -1   9     1268.35     1243.42     15.50 o 
   0  -1   9      792.70      772.53     11.70 o 
   1  -1   9      734.42      713.71     18.03 o 
   2  -1   9       35.74       33.57      2.02 o 
   3  -1   9       37.65       37.25      2.20 o 
   4  -1   9       14.05       11.81      4.26 o 
  -5   0   9      201.41      208.01     12.68 o 
  -4   0   9       28.69       24.16      2.16 o 
  -3   0   9       31.41       31.11      1.41 o 
  -2   0   9      254.88      263.63      4.73 o 
  -1   0   9      482.11      482.46      6.33 o 
   0   0   9      547.67      572.91      9.11 o 
   1   0   9     1026.09      966.96     36.58 o 
   2   0   9      598.01      584.85     21.25 o 
   3   0   9      121.08      123.06      6.80 o 
   4   0   9       95.54      104.33      6.66 o 
  -5   1   9      113.70      105.22      6.32 o 
  -4   1   9      132.25      130.59      5.90 o 
  -3   1   9      601.65      610.57     11.94 o 
  -2   1   9     1211.37     1203.12     14.39 o 
  -1   1   9     1360.31     1288.78     14.88 o 
   0   1   9      933.29      904.11     18.92 o 
   1   1   9      836.64      809.43     34.10 o 
   2   1   9       44.18       36.65      2.43 o 
   3   1   9       42.23       38.10      3.78 o 
   4   1   9        9.12       11.62      3.49 o 
  -5   2   9      149.56      140.31      7.74 o 
  -4   2   9       93.10       90.19      3.06 o 
  -3   2   9       85.49       79.82      2.17 o 
  -2   2   9       28.25       29.10      1.05 o 
  -1   2   9       34.49       31.74      1.37 o 
   0   2   9      248.14      227.35      7.03 o 
   1   2   9      471.04      442.30     25.26 o 
   2   2   9      611.28      599.42     28.51 o 
   3   2   9      574.68      591.31     24.61 o 
   4   2   9      121.27      128.28      8.75 o 
  -5   3   9       22.32       13.22      3.65 o 
  -4   3   9      117.89      117.03      4.24 o 
  -3   3   9      285.97      276.25     10.51 o 
  -2   3   9      854.89      829.88     19.64 o 
  -1   3   9      782.50      768.78     16.06 o 
   0   3   9      316.39      323.82      8.81 o 
   1   3   9      807.70      770.73     19.34 o 
   2   3   9       38.41       31.35      6.12 o 
   3   3   9        2.06        5.09      3.16 o 
   4   3   9       10.27       11.39      4.09 o 
  -4   4   9       51.87       45.90      4.36 o 
  -3   4   9       40.72       36.92      2.41 o 
  -2   4   9       32.02       31.39      2.23 o 
  -1   4   9       67.40       60.36      1.42 o 
   0   4   9      264.80      268.02      6.67 o 
   1   4   9      335.35      317.49      9.56 o 
   2   4   9       86.59       80.08      6.79 o 
   3   4   9      136.60      119.25      9.16 o 
  -3   5   9      112.48      106.08      6.25 o 
  -2   5   9      239.27      240.18      9.18 o 
  -1   5   9      313.16      298.14     10.08 o 
   0   5   9      226.29      222.30      6.61 o 
   1   5   9       83.36       71.47      4.02 o 
   2   5   9       20.64       20.98      4.45 o 
  -1   6   9        2.47        0.35      3.09 o 
   0   6   9       42.14       29.00      3.62 o 
   1   6   9       98.22       85.01     11.58 o 
  -1  -6  10       24.77       30.76      6.28 o 
   0  -6  10       17.13       11.76      4.15 o 
  -3  -5  10       45.83       49.80      4.53 o 
  -2  -5  10      203.92      221.87      8.70 o 
  -1  -5  10      279.13      299.88      9.53 o 
   0  -5  10      142.55      144.14      6.55 o 
   1  -5  10      127.57      129.49      9.24 o 
   2  -5  10       51.79       52.00      6.53 o 
  -4  -4  10      153.53      156.53     11.00 o 
  -3  -4  10      209.40      220.83     10.57 o 
  -2  -4  10       94.59       96.27      3.98 o 
  -1  -4  10       28.06       37.84      5.56 o 
   0  -4  10      160.39      169.57      5.95 o 
   1  -4  10      155.56      155.83      5.86 o 
   2  -4  10       81.73       82.90      3.46 o 
   3  -4  10       61.98       59.86      4.84 o 
  -4  -3  10       40.64       41.62      3.52 o 
  -3  -3  10      125.43      131.15     10.27 o 
  -2  -3  10      177.30      179.54      4.70 o 
  -1  -3  10     1028.13     1059.28     26.35 o 
   0  -3  10      707.00      760.89     19.84 o 
   1  -3  10      455.92      476.28      9.10 o 
   2  -3  10      647.16      684.76     25.09 o 
   3  -3  10       86.43       87.90      5.62 o 
   4  -3  10       50.34       47.22      5.58 o 
  -5  -2  10       73.90       75.73      8.11 o 
  -4  -2  10      201.99      208.20     13.33 o 
  -3  -2  10      145.58      147.13      4.19 o 
  -2  -2  10      121.61      115.95      4.58 o 
  -1  -2  10       82.29       86.28      2.95 o 
   0  -2  10       70.75       68.58      2.14 o 
   1  -2  10      424.35      444.28     12.00 o 
   2  -2  10       97.37      106.03      5.81 o 
   3  -2  10      155.24      168.93      9.17 o 
   4  -2  10      102.51      101.63      7.65 o 
  -5  -1  10        5.35        3.97      2.53 o 
  -4  -1  10       42.95       39.87      2.38 o 
  -3  -1  10      374.22      386.18     12.27 o 
  -2  -1  10      753.62      758.94     10.23 o 
  -1  -1  10     1354.43     1379.25     20.80 o 
   0  -1  10     1327.00     1289.87     21.75 o 
   1  -1  10      582.91      575.46     31.34 o 
   2  -1  10      351.60      355.02     14.91 o 
   3  -1  10       53.99       48.41      5.05 o 
   4  -1  10       22.68       22.10      4.88 o 
  -5   0  10       27.76       28.99      3.01 o 
  -4   0  10      665.16      699.64     16.29 o 
  -3   0  10      232.66      225.15      4.18 o 
  -2   0  10      262.26      259.48      3.89 o 
  -1   0  10      317.91      333.85      5.28 o 
   0   0  10       19.93       22.19      0.93 o 
   1   0  10      100.41       94.79      3.69 o 
   2   0  10      302.65      309.94     12.66 o 
   3   0  10      362.73      376.47     15.50 o 
   4   0  10       72.56       75.16      6.23 o 
  -5   1  10        6.26        6.36      2.53 o 
  -4   1  10       52.53       51.69      2.73 o 
  -3   1  10      451.49      450.29      7.41 o 
  -2   1  10      731.05      732.44     11.70 o 
  -1   1  10     1270.30     1280.85     17.44 o 
   0   1  10     1290.38     1210.87     36.95 o 
   1   1  10      558.27      521.23     22.19 o 
   2   1  10      356.35      338.71     12.50 o 
   3   1  10       38.63       39.18      4.08 o 
   4   1  10       17.10       15.80      4.07 o 
  -5   2  10       87.04       82.40      6.48 o 
  -4   2  10      217.87      213.52      5.55 o 
  -3   2  10      142.13      140.12      3.86 o 
  -2   2  10      139.00      130.74      2.25 o 
  -1   2  10      103.20      104.21      3.30 o 
   0   2  10       60.95       55.12      3.19 o 
   1   2  10      378.53      352.86     38.84 o 
   2   2  10       80.53       78.78      4.61 o 
   3   2  10      172.30      164.29      9.22 o 
   4   2  10      101.57       90.41      7.98 o 
  -4   3  10       30.33       29.08      2.74 o 
  -3   3  10      120.44      119.76      3.34 o 
  -2   3  10      188.65      190.08      7.41 o 
  -1   3  10     1047.96     1107.30     23.82 o 
   0   3  10      798.87      792.55     20.15 o 
   1   3  10      438.80      409.83     11.43 o 
   2   3  10      621.38      594.55     23.71 o 
   3   3  10      104.82      100.29      7.07 o 
   4   3  10       48.67       44.42      6.03 o 
  -4   4  10      149.00      133.26      7.96 o 
  -3   4  10      190.03      180.16      5.84 o 
  -2   4  10       87.85       84.17      3.08 o 
  -1   4  10       27.86       30.43      1.72 o 
   0   4  10      173.56      164.16      4.74 o 
   1   4  10      166.21      152.09      5.92 o 
   2   4  10       94.54       87.27      6.47 o 
   3   4  10       63.73       55.81      6.37 o 
  -3   5  10       41.94       45.25      4.81 o 
  -2   5  10      190.28      181.79      8.92 o 
  -1   5  10      251.66      250.17      9.35 o 
   0   5  10      140.07      133.81      6.55 o 
   1   5  10      124.87      121.01      6.38 o 
   2   5  10       46.45       47.95      6.64 o 
  -1   6  10       28.32       24.34      3.79 o 
   0   6  10       14.14        8.84      2.86 o 
  -3  -5  11        1.53        2.46      2.87 o 
  -2  -5  11       21.32       21.03      2.58 o 
  -1  -5  11      278.36      294.01     22.85 o 
   0  -5  11      347.38      370.22     13.01 o 
   1  -5  11      146.24      158.37     10.39 o 
   2  -5  11      163.79      160.56     11.64 o 
  -4  -4  11       67.88       71.92      5.35 o 
  -3  -4  11      229.18      241.00     10.41 o 
  -2  -4  11      266.76      291.37     16.44 o 
  -1  -4  11      128.47      135.23      5.52 o 
   0  -4  11      108.30      118.43      4.49 o 
   1  -4  11        2.75        4.20      1.94 o 
   2  -4  11       48.71       48.98      2.31 o 
   3  -4  11       19.45       19.31      2.98 o 
  -4  -3  11        8.21        9.67      2.62 o 
  -3  -3  11       74.80       69.52      3.72 o 
  -2  -3  11      140.92      142.07      3.82 o 
  -1  -3  11      137.41      137.88      4.64 o 
   0  -3  11      566.97      588.40     15.53 o 
   1  -3  11      213.65      218.59      4.48 o 
   2  -3  11      245.74      275.11     10.38 o 
   3  -3  11       82.83       81.88      5.79 o 
  -5  -2  11       87.14       83.47      5.64 o 
  -4  -2  11      297.65      314.12     11.34 o 
  -3  -2  11      474.22      493.00     13.39 o 
  -2  -2  11      643.99      650.65     13.65 o 
  -1  -2  11      306.95      317.61      6.79 o 
   0  -2  11      510.36      510.75     10.59 o 
   1  -2  11      102.38      103.54      3.88 o 
   2  -2  11       72.96       74.73      4.66 o 
   3  -2  11       23.68       22.41      3.03 o 
   4  -2  11       55.20       50.48      5.01 o 
  -5  -1  11       11.83       15.23      3.44 o 
  -4  -1  11       46.05       46.68      3.12 o 
  -3  -1  11       77.75       79.69      3.28 o 
  -2  -1  11      346.26      340.23      5.72 o 
  -1  -1  11      778.51      795.41     18.13 o 
   0  -1  11     1329.10     1331.22     20.17 o 
   1  -1  11      982.54      950.42     32.84 o 
   2  -1  11      474.30      482.11     12.98 o 
   3  -1  11      260.32      260.29     12.25 o 
   4  -1  11       77.42       70.39      6.59 o 
  -5   0  11       43.72       45.97      5.38 o 
  -4   0  11       81.07       77.36      3.52 o 
  -3   0  11      583.78      572.60     12.86 o 
  -2   0  11      563.86      546.91      8.30 o 
  -1   0  11       55.75       52.57      1.88 o 
   0   0  11       39.49       37.78      1.13 o 
   1   0  11       59.13       57.42      4.19 o 
   2   0  11       87.29       67.62      4.71 o 
   3   0  11       71.82       72.52      5.10 o 
   4   0  11       59.42       52.96      6.11 o 
  -5   1  11       13.52       13.62      3.18 o 
  -4   1  11       47.97       48.23      4.48 o 
  -3   1  11       54.38       51.42      1.72 o 
  -2   1  11      365.84      362.30      6.40 o 
  -1   1  11      709.99      726.32     11.34 o 
   0   1  11     1299.38     1296.50     23.78 o 
   1   1  11      984.79      965.05     68.72 o 
   2   1  11      478.20      448.62     16.92 o 
   3   1  11      312.89      315.59     14.67 o 
   4   1  11       85.44       73.66      7.89 o 
  -5   2  11       85.98       80.26      5.75 o 
  -4   2  11      301.78      302.07      9.04 o 
  -3   2  11      444.32      451.38      8.44 o 
  -2   2  11      623.82      590.38      9.80 o 
  -1   2  11      276.00      267.21      6.98 o 
   0   2  11      468.37      447.47     12.94 o 
   1   2  11      100.72       86.52     11.51 o 
   2   2  11       68.62       62.26      5.25 o 
   3   2  11       12.67       11.26      3.67 o 
   4   2  11       48.02       40.78      5.36 o 
  -4   3  11       10.86        9.01      3.11 o 
  -3   3  11       74.40       71.51      6.61 o 
  -2   3  11      164.95      156.29      6.53 o 
  -1   3  11      130.09      137.17      4.59 o 
   0   3  11      548.76      555.12     17.86 o 
   1   3  11      305.63      292.29      8.61 o 
   2   3  11      197.84      194.04      9.83 o 
   3   3  11       70.94       61.21      6.14 o 
  -4   4  11       55.11       49.68      7.27 o 
  -3   4  11      255.34      249.09      8.63 o 
  -2   4  11      268.27      276.56      7.10 o 
  -1   4  11      166.04      167.95      4.96 o 
   0   4  11      125.39      132.76      3.97 o 
   1   4  11        2.41        3.09      3.08 o 
   2   4  11       53.69       46.13      4.70 o 
   3   4  11       30.69       26.70      4.95 o 
  -3   5  11        2.59        4.24      3.11 o 
  -2   5  11       24.96       20.08      3.51 o 
  -1   5  11      287.15      293.05     11.44 o 
   0   5  11      314.57      303.98     12.64 o 
   1   5  11      165.50      159.29      7.84 o 
   2   5  11      154.46      131.35      7.80 o 
  -2  -5  12        6.40        6.53      2.39 o 
  -1  -5  12       12.32       13.05      2.41 o 
   0  -5  12      189.96      185.41     11.61 o 
   1  -5  12      180.26      198.89     12.02 o 
  -3  -4  12      124.06      133.58      6.26 o 
  -2  -4  12      328.71      340.24     10.94 o 
  -1  -4  12      328.42      342.13     11.06 o 
   0  -4  12      214.68      238.72      7.63 o 
   1  -4  12      143.31      150.58      5.75 o 
   2  -4  12       14.43       15.45      2.59 o 
  -4  -3  12       63.39       65.14      4.85 o 
  -3  -3  12       29.79       27.23      2.99 o 
  -2  -3  12       71.37       65.69      3.34 o 
  -1  -3  12      101.13      108.53      4.51 o 
   0  -3  12      200.04      220.58      9.69 o 
   1  -3  12      247.83      252.78      5.13 o 
   2  -3  12      142.80      133.92      6.63 o 
   3  -3  12      135.55      142.06      8.57 o 
  -4  -2  12      153.95      156.67      6.66 o 
  -3  -2  12      305.42      340.41     10.58 o 
  -2  -2  12      500.25      517.29      9.69 o 
  -1  -2  12      464.35      474.07      9.81 o 
   0  -2  12       59.93       61.38      2.06 o 
   1  -2  12      241.85      246.00      5.06 o 
   2  -2  12       30.22       26.56      2.95 o 
   3  -2  12       39.95       39.42      4.18 o 
   4  -2  12       33.70       32.26      4.38 o 
  -5  -1  12       56.30       51.59      4.43 o 
  -4  -1  12       79.77       76.47      3.75 o 
  -3  -1  12       12.07       11.37      1.30 o 
  -2  -1  12       10.07        9.19      0.97 o 
  -1  -1  12       70.85       69.77      2.10 o 
   0  -1  12      643.60      667.94     11.81 o 
   1  -1  12      571.79      577.15     20.79 o 
   2  -1  12      460.42      486.29     14.22 o 
   3  -1  12      216.36      219.29     10.65 o 
   4  -1  12       70.78       63.52      6.05 o 
  -5   0  12       75.10       67.16      4.31 o 
  -4   0  12      300.18      313.62     10.64 o 
  -3   0  12      280.23      277.99      4.98 o 
  -2   0  12     1302.18     1312.74     22.04 o 
  -1   0  12     1909.02     1892.91     27.92 o 
   0   0  12      611.67      600.97      9.40 o 
   1   0  12      425.45      420.86     16.94 o 
   2   0  12        6.46        6.71      2.45 o 
   3   0  12        7.78        2.01      4.10 o 
   4   0  12        1.24        0.57      3.40 o 
  -5   1  12       58.83       58.64      5.11 o 
  -4   1  12       53.14       50.85      3.90 o 
  -3   1  12        7.68        6.81      1.30 o 
  -2   1  12       10.32       10.42      0.79 o 
  -1   1  12       84.08       81.82      1.84 o 
   0   1  12      585.96      588.84     13.76 o 
   1   1  12      585.48      570.95     38.88 o 
   2   1  12      409.74      421.95     17.51 o 
   3   1  12      193.54      180.37      9.48 o 
   4   1  12       77.02       77.25      6.55 o 
  -4   2  12      171.91      163.57      8.35 o 
  -3   2  12      310.96      315.11      7.29 o 
  -2   2  12      448.08      447.47      6.94 o 
  -1   2  12      525.35      512.19     11.41 o 
   0   2  12       30.90       26.51      1.18 o 
   1   2  12      213.48      179.26     23.81 o 
   2   2  12       35.41       35.59      4.77 o 
   3   2  12       44.24       41.20      5.47 o 
   4   2  12       26.09       40.69      6.46 o 
  -4   3  12       66.27       69.41      6.14 o 
  -3   3  12       33.03       30.45      2.44 o 
  -2   3  12       67.54       63.76      2.85 o 
  -1   3  12      114.02      114.91      4.28 o 
   0   3  12      176.94      177.37      5.70 o 
   1   3  12      249.45      230.58     11.13 o 
   2   3  12      175.00      158.87      9.40 o 
   3   3  12      134.30      130.10      9.42 o 
  -3   4  12      113.89      108.01      6.35 o 
  -2   4  12      344.21      338.96      8.98 o 
  -1   4  12      324.23      327.05     13.98 o 
   0   4  12      222.56      229.66      6.69 o 
   1   4  12      142.99      137.93      5.92 o 
   2   4  12       18.60       16.39      4.20 o 
  -2   5  12        4.35        4.84      3.33 o 
  -1   5  12       24.35       22.97      3.48 o 
   0   5  12      202.80      183.56      8.61 o 
   1   5  12      167.23      160.39     11.90 o 
  -2  -5  13       19.70       21.38      2.92 o 
  -1  -5  13       50.95       53.94      7.16 o 
   0  -5  13        1.61        3.07      5.11 o 
   1  -5  13       22.12       17.43      3.95 o 
  -3  -4  13       82.27       86.43      5.22 o 
  -2  -4  13      183.96      196.59      9.34 o 
  -1  -4  13      263.16      276.46      9.22 o 
   0  -4  13      210.97      237.30      8.12 o 
   1  -4  13      128.30      130.07      5.66 o 
   2  -4  13       35.51       37.42      3.51 o 
  -4  -3  13      112.10      103.72      6.32 o 
  -3  -3  13       66.18       67.96      4.31 o 
  -2  -3  13       22.30       21.66      2.80 o 
  -1  -3  13       17.17       19.96      2.42 o 
   0  -3  13      108.93      114.21      4.42 o 
   1  -3  13      212.54      219.59      6.58 o 
   2  -3  13      146.96      157.79      8.06 o 
   3  -3  13       87.87       95.68      6.90 o 
  -4  -2  13       36.77       30.17      4.00 o 
  -3  -2  13      233.29      228.40      7.87 o 
  -2  -2  13      365.51      383.15      7.78 o 
  -1  -2  13      819.12      846.99     17.35 o 
   0  -2  13      553.78      571.25     12.18 o 
   1  -2  13      169.92      179.13      3.70 o 
   2  -2  13      163.86      168.24      7.94 o 
   3  -2  13       74.49       67.62      5.26 o 
  -5  -1  13       54.01       54.20      4.79 o 
  -4  -1  13      137.15      142.36      6.87 o 
  -3  -1  13      280.43      286.41      7.40 o 
  -2  -1  13       20.19       18.91      1.29 o 
  -1  -1  13       14.71       13.35      1.08 o 
   0  -1  13       30.95       29.65      1.52 o 
   1  -1  13      349.52      347.26     15.90 o 
   2  -1  13      117.19      121.29      5.17 o 
   3  -1  13      158.64      150.27      9.31 o 
   4  -1  13       56.93       55.61      5.46 o 
  -5   0  13        1.56       -1.35      3.51 o 
  -4   0  13       95.28       95.07      3.87 o 
  -3   0  13      451.01      458.31      9.24 o 
  -2   0  13      289.54      287.11      5.28 o 
  -1   0  13     1339.47     1376.56     36.55 o 
   0   0  13      834.46      845.70     14.67 o 
   1   0  13      497.39      508.01     17.71 o 
   2   0  13      215.22      194.78      9.67 o 
   3   0  13        0.45        2.49      3.83 o 
   4   0  13       22.99       30.03      6.20 o 
  -5   1  13       61.77       57.38      8.25 o 
  -4   1  13      163.62      153.60      4.89 o 
  -3   1  13      266.89      263.80      5.41 o 
  -2   1  13       12.06       12.34      1.02 o 
  -1   1  13       12.55        9.35      0.92 o 
   0   1  13       13.73       13.70      1.13 o 
   1   1  13      318.24      299.25     13.59 o 
   2   1  13      120.00      120.27      6.72 o 
   3   1  13      137.98      134.85      8.97 o 
   4   1  13       66.14       71.40      7.99 o 
  -4   2  13       29.79       31.49      3.17 o 
  -3   2  13      267.10      253.80      8.50 o 
  -2   2  13      378.14      387.01      6.38 o 
  -1   2  13      756.78      731.25     15.27 o 
   0   2  13      610.83      615.13     21.88 o 
   1   2  13      126.04      114.82      7.68 o 
   2   2  13      163.39      168.24      9.16 o 
   3   2  13       69.92       71.85      7.56 o 
  -4   3  13       97.16       91.93      4.89 o 
  -3   3  13       63.94       64.13      3.30 o 
  -2   3  13       23.01       24.36      2.02 o 
  -1   3  13       21.47       23.10      1.98 o 
   0   3  13      119.16      117.12      4.63 o 
   1   3  13      226.39      217.37      7.70 o 
   2   3  13      148.82      150.10      9.14 o 
   3   3  13       79.20       77.37      7.26 o 
  -3   4  13       71.40       75.27      5.13 o 
  -2   4  13      173.35      180.82      5.75 o 
  -1   4  13      272.46      275.79      7.92 o 
   0   4  13      245.88      244.06      7.87 o 
   1   4  13      134.32      126.08      6.02 o 
   2   4  13       40.89       36.31      6.42 o 
  -2   5  13       20.97       17.31      3.52 o 
  -1   5  13       45.69       41.63      4.94 o 
   0   5  13        0.31       -3.74      3.74 o 
   1   5  13       20.57       16.35      3.25 o 
  -1  -5  14       15.62       18.77      3.67 o 
   0  -5  14        7.95        4.86      3.73 o 
  -3  -4  14       24.08       22.19      5.97 o 
  -2  -4  14       95.88      101.37      5.21 o 
  -1  -4  14      210.75      228.20      9.15 o 
   0  -4  14      245.00      267.87     10.64 o 
   1  -4  14      210.67      235.13     12.32 o 
   2  -4  14       75.40       77.50      5.56 o 
  -4  -3  14       95.85       93.66      5.94 o 
  -3  -3  14      199.35      205.01      9.62 o 
  -2  -3  14      174.50      180.31     10.88 o 
  -1  -3  14      116.32      117.73      4.95 o 
   0  -3  14       71.94       75.93      4.17 o 
   1  -3  14       25.86       23.52      2.36 o 
   2  -3  14       35.42       35.62      2.17 o 
  -4  -2  14       32.00       25.01      3.33 o 
  -3  -2  14      173.11      168.80      6.33 o 
  -2  -2  14      305.78      310.93      7.84 o 
  -1  -2  14      471.42      514.30     16.81 o 
   0  -2  14      602.03      637.55     18.35 o 
   1  -2  14      355.45      382.49     10.35 o 
   2  -2  14       98.03      101.90      5.78 o 
   3  -2  14       33.25       37.45      4.07 o 
  -4  -1  14      100.31      105.88      4.95 o 
  -3  -1  14      240.48      251.61      6.74 o 
  -2  -1  14      575.41      591.99     15.74 o 
  -1  -1  14       69.37       72.92      2.17 o 
   0  -1  14      208.13      209.35      6.96 o 
   1  -1  14       11.82       10.99      3.31 o 
   2  -1  14      127.99      121.14      6.74 o 
   3  -1  14       31.61       35.12      4.03 o 
  -4   0  14       23.00       22.14      2.28 o 
  -3   0  14       26.93       25.48      1.71 o 
  -2   0  14       59.38       58.76      1.87 o 
  -1   0  14      317.15      333.14      7.60 o 
   0   0  14      795.50      817.14     17.10 o 
   1   0  14      322.83      349.60     10.98 o 
   2   0  14      495.25      508.01     21.01 o 
   3   0  14      140.56      137.33      8.89 o 
  -4   1  14       98.43       95.04      5.02 o 
  -3   1  14      261.83      265.99      6.15 o 
  -2   1  14      552.01      550.99      9.70 o 
  -1   1  14       28.60       27.66      1.74 o 
   0   1  14      179.16      175.44      8.80 o 
   1   1  14       17.47       16.12      1.59 o 
   2   1  14      138.15      119.83      7.00 o 
   3   1  14       33.22       36.79      4.69 o 
  -4   2  14       34.33       30.45      2.96 o 
  -3   2  14      161.33      156.08      5.48 o 
  -2   2  14      322.71      309.00     11.64 o 
  -1   2  14      495.94      495.65     18.72 o 
   0   2  14      588.87      590.02     24.90 o 
   1   2  14      376.14      381.63     12.49 o 
   2   2  14      104.70      103.79      6.92 o 
   3   2  14       53.04       64.48      6.74 o 
  -4   3  14       88.13       84.35      4.38 o 
  -3   3  14      193.23      185.70      6.97 o 
  -2   3  14      187.37      192.35      6.17 o 
  -1   3  14      125.64      115.50      4.11 o 
   0   3  14       77.87       75.65      3.21 o 
   1   3  14       20.27       19.75      2.52 o 
   2   3  14       44.94       46.22      5.43 o 
  -3   4  14       24.71       24.51      4.48 o 
  -2   4  14       90.91       93.11      4.24 o 
  -1   4  14      193.32      189.20      6.55 o 
   0   4  14      231.05      243.19      8.97 o 
   1   4  14      217.94      213.13      9.86 o 
   2   4  14       68.98       66.10      7.79 o 
  -1   5  14       18.88       15.44      3.80 o 
   0   5  14        9.21        8.77      2.97 o 
  -2  -4  15       33.21       37.26      3.61 o 
  -1  -4  15       84.29       83.51      4.89 o 
   0  -4  15      143.99      143.95      6.62 o 
   1  -4  15      186.34      203.46      9.60 o 
  -3  -3  15      200.83      214.02     10.21 o 
  -2  -3  15      303.12      324.12     12.45 o 
  -1  -3  15      167.37      176.59      9.20 o 
   0  -3  15       61.20       63.30      3.55 o 
   1  -3  15       15.12       12.95      2.62 o 
   2  -3  15       12.02       15.11      3.07 o 
  -4  -2  15       97.20       90.32      5.79 o 
  -3  -2  15       14.96       14.12      2.86 o 
  -2  -2  15       62.27       59.76      2.91 o 
  -1  -2  15      138.54      129.05      3.99 o 
   0  -2  15      360.02      382.79     11.36 o 
   1  -2  15      259.46      272.80      7.05 o 
   2  -2  15      255.36      268.52     14.40 o 
   3  -2  15       86.05       98.96      7.02 o 
  -4  -1  15      211.69      208.40      8.15 o 
  -3  -1  15      133.91      132.92      4.84 o 
  -2  -1  15      476.49      482.19     10.06 o 
  -1  -1  15      546.60      560.40     11.24 o 
   0  -1  15       99.19       99.65      2.73 o 
   1  -1  15       95.14       92.03      6.57 o 
   2  -1  15        0.43        1.57      2.47 o 
   3  -1  15       21.89       26.70      4.75 o 
  -4   0  15        0.36        4.06      2.53 o 
  -3   0  15       18.96       18.40      1.87 o 
  -2   0  15       94.91       93.64      3.34 o 
  -1   0  15        9.63        9.68      1.12 o 
   0   0  15      510.73      505.31     11.85 o 
   1   0  15      261.96      271.01      7.65 o 
   2   0  15      120.91      153.71      8.42 o 
   3   0  15      105.43       92.19      7.03 o 
  -4   1  15      210.69      205.81      7.85 o 
  -3   1  15      160.15      158.99      6.07 o 
  -2   1  15      540.33      552.29     12.52 o 
  -1   1  15      608.55      620.06     13.40 o 
   0   1  15      138.86      144.50      3.54 o 
   1   1  15       90.20       92.54      3.31 o 
   2   1  15        0.60        4.97      4.58 o 
   3   1  15       19.05       13.12      4.00 o 
  -4   2  15       92.55       84.63      8.57 o 
  -3   2  15       14.21        9.45      2.13 o 
  -2   2  15       57.23       58.07      3.20 o 
  -1   2  15      148.85      132.58      6.91 o 
   0   2  15      390.91      384.73     20.84 o 
   1   2  15      245.24      248.43     10.34 o 
   2   2  15      244.77      235.96     14.73 o 
   3   2  15       85.36       70.17      6.81 o 
  -3   3  15      194.80      197.71      7.30 o 
  -2   3  15      278.34      281.00      7.93 o 
  -1   3  15      156.62      158.94      5.14 o 
   0   3  15       51.13       53.22      3.67 o 
   1   3  15       18.29       11.61      3.08 o 
   2   3  15       10.30        9.92      4.28 o 
  -2   4  15       29.38       25.20      2.44 o 
  -1   4  15       75.13       75.62      4.07 o 
   0   4  15      131.77      125.35      5.32 o 
   1   4  15      174.53      160.03      8.99 o 
  -2  -4  16        6.36        7.04      3.03 o 
  -1  -4  16        0.50        1.04      3.97 o 
   0  -4  16        9.30        8.90      3.28 o 
  -3  -3  16      119.80      131.62      6.95 o 
  -2  -3  16      252.45      276.70     11.27 o 
  -1  -3  16      408.43      459.44     21.36 o 
   0  -3  16      232.74      256.78     10.49 o 
   1  -3  16       65.40       67.79      4.71 o 
   2  -3  16        8.25        7.64      2.94 o 
  -3  -2  16      140.36      140.58      6.86 o 
  -2  -2  16        3.40        0.95      2.02 o 
  -1  -2  16       32.54       28.29      1.88 o 
   0  -2  16      114.41      118.84      3.94 o 
   1  -2  16      190.11      194.88      5.74 o 
   2  -2  16      107.60      112.46      4.86 o 
  -4  -1  16       66.78       60.60      3.67 o 
  -3  -1  16      215.28      208.05      6.85 o 
  -2  -1  16      238.28      249.10      5.79 o 
  -1  -1  16      441.31      454.51     11.78 o 
   0  -1  16      293.31      307.83      8.23 o 
   1  -1  16      185.75      203.35      5.68 o 
   2  -1  16       35.98       26.90      4.42 o 
   3  -1  16        7.55        7.52      4.53 o 
  -4   0  16       50.71       50.10      4.49 o 
  -3   0  16       84.43       79.08      3.15 o 
  -2   0  16       22.62       20.76      2.12 o 
  -1   0  16       15.03       15.08      1.47 o 
   0   0  16        5.23        5.16      1.05 o 
   1   0  16      227.17      237.01      5.54 o 
   2   0  16      125.19      137.02      9.51 o 
   3   0  16       98.74      107.90      8.57 o 
  -4   1  16       73.30       61.02      5.15 o 
  -3   1  16      211.53      202.84      6.47 o 
  -2   1  16      277.89      288.60     16.02 o 
  -1   1  16      441.04      437.17     13.46 o 
   0   1  16      301.28      312.83     13.04 o 
   1   1  16      214.77      208.48      7.80 o 
   2   1  16       28.92       29.09      4.31 o 
   3   1  16        6.19       10.43      4.09 o 
  -3   2  16      145.03      134.04      5.72 o 
  -2   2  16        1.02        2.51      1.83 o 
  -1   2  16       27.06       28.42      2.36 o 
   0   2  16      116.03      117.95      7.25 o 
   1   2  16      195.73      184.83      7.99 o 
   2   2  16       92.98       86.90      8.32 o 
  -3   3  16      108.36      111.45      5.14 o 
  -2   3  16      257.99      267.25      8.97 o 
  -1   3  16      388.87      392.32     10.66 o 
   0   3  16      234.04      243.68      8.76 o 
   1   3  16       74.32       64.78      4.58 o 
   2   3  16       12.65       12.22      4.38 o 
  -2   4  16        5.62        8.56      2.42 o 
  -1   4  16        1.12        5.45      2.38 o 
   0   4  16        6.47        3.66      2.28 o 
  -2  -3  17       77.50       75.56      5.36 o 
  -1  -3  17      221.16      239.00     15.81 o 
   0  -3  17      278.14      303.29     12.01 o 
   1  -3  17      176.17      188.34      9.75 o 
  -3  -2  17      117.43      105.62      6.19 o 
  -2  -2  17      194.18      200.75      6.81 o 
  -1  -2  17       45.31       50.65      2.43 o 
   0  -2  17       20.15       14.71      1.59 o 
   1  -2  17       11.22       14.67      3.63 o 
   2  -2  17       26.38       25.28      3.20 o 
  -3  -1  17      129.32      130.94      5.30 o 
  -2  -1  17      190.94      199.04      8.07 o 
  -1  -1  17      355.75      372.19     14.49 o 
   0  -1  17      275.25      289.40      7.90 o 
   1  -1  17      236.18      267.03     11.97 o 
   2  -1  17      104.05      105.13      9.40 o 
  -4   0  17       95.57       96.90      8.13 o 
  -3   0  17      109.06      106.57      4.68 o 
  -2   0  17      116.34      107.50      4.16 o 
  -1   0  17        3.42        3.62      1.38 o 
   0   0  17       37.28       34.44      2.29 o 
   1   0  17       35.50       36.38      2.19 o 
   2   0  17       73.94       81.88      6.99 o 
  -3   1  17      104.62      100.78      4.59 o 
  -2   1  17      158.41      148.79      5.21 o 
  -1   1  17      379.23      400.22     17.99 o 
   0   1  17      235.04      237.16      7.19 o 
   1   1  17      219.84      241.57      7.52 o 
   2   1  17      115.73      124.09      9.05 o 
  -3   2  17      137.86      120.84      6.99 o 
  -2   2  17      198.64      187.20      6.85 o 
  -1   2  17       44.03       48.96      6.39 o 
   0   2  17       17.09       12.35      2.15 o 
   1   2  17       18.35       15.91      2.89 o 
   2   2  17       25.31       32.11      6.19 o 
  -2   3  17       78.56       77.62      4.23 o 
  -1   3  17      228.35      239.18     11.31 o 
   0   3  17      259.46      266.41      9.03 o 
   1   3  17      176.25      173.57      7.17 o 
  -2  -3  18       34.11       35.26      4.19 o 
  -1  -3  18       23.99       22.97      3.45 o 
   0  -3  18      127.62      117.56      8.44 o 
  -3  -2  18       89.11       98.38      6.07 o 
  -2  -2  18      154.84      159.49      5.85 o 
  -1  -2  18       86.51       82.14      4.86 o 
   0  -2  18       34.61       39.10      3.61 o 
   1  -2  18        1.29        5.37      1.92 o 
  -3  -1  18       25.30       24.51      3.12 o 
  -2  -1  18       86.44       86.73      5.20 o 
  -1  -1  18      162.20      155.66      5.41 o 
   0  -1  18      245.49      250.55      8.36 o 
   1  -1  18      169.83      168.57     10.96 o 
   2  -1  18      134.66      153.95      7.25 o 
  -3   0  18      193.99      199.63      8.77 o 
  -2   0  18      195.09      204.11     14.43 o 
  -1   0  18      278.71      288.87      9.82 o 
   0   0  18      163.20      182.10      6.91 o 
   1   0  18        0.12        1.20      2.33 o 
   2   0  18       16.80       14.71      3.57 o 
  -3   1  18       28.53       21.95      2.33 o 
  -2   1  18       80.23       73.22      3.72 o 
  -1   1  18      160.41      160.28     10.88 o 
   0   1  18      280.46      292.12     13.57 o 
   1   1  18      160.75      158.07      9.49 o 
   2   1  18      121.61      123.79     10.37 o 
  -3   2  18       83.27       89.39      4.61 o 
  -2   2  18      151.27      156.57      6.25 o 
  -1   2  18       99.97       99.58      4.51 o 
   0   2  18       50.45       48.30      3.65 o 
   1   2  18        2.70        5.78      2.40 o 
  -2   3  18       33.63       32.11      3.47 o 
  -1   3  18       22.32       20.52      2.57 o 
   0   3  18      118.96      111.55      5.43 o 
  -2  -2  19      143.68      140.91      8.04 o 
  -1  -2  19      229.43      241.12     10.95 o 
   0  -2  19      135.20      150.33      7.37 o 
  -2  -1  19        2.88        2.52      2.68 o 
  -1  -1  19       38.57       37.75      3.00 o 
   0  -1  19       85.94       92.35      5.79 o 
   1  -1  19       56.66       46.99      4.29 o 
  -3   0  19      187.27      174.42     10.04 o 
  -2   0  19      265.23      283.30     23.91 o 
  -1   0  19       74.54       67.16      4.07 o 
   0   0  19      179.50      184.61      8.06 o 
   1   0  19       71.00       64.04      4.69 o 
  -2   1  19        2.72        3.63      1.94 o 
  -1   1  19       35.27       31.58      2.51 o 
   0   1  19       76.16       80.78      5.06 o 
   1   1  19       69.70       57.76      4.72 o 
  -2   2  19      131.40      121.31      5.84 o 
  -1   2  19      202.73      198.76      7.77 o 
   0   2  19      130.70      133.39      5.53 o 
  -2  -1  20       48.55       44.19      3.79 o 
  -1  -1  20       11.47        8.91      2.73 o 
   0  -1  20       31.76       31.46      3.72 o 
  -2   0  20      155.84      148.87      7.80 o 
  -1   0  20      197.59      212.24     20.98 o 
   0   0  20       51.39       43.55      3.50 o 
  -2   1  20       51.32       49.95      4.53 o 
  -1   1  20        9.78        9.08      2.88 o 
   0   1  20       36.15       34.22      3.70 o 
                                                 
